# Supplementary material for: Pneumococcal genetic variability in age-dependent bacterial carriage
Source: eLife. 2022 Jul 26;11:e69244. doi: 10.7554/eLife.69244 (PMC9395192; doi:10.7554/eLife.69244)
Supplement: Supplementary file 2. [file elife-69244-supp2.txt]

serotype	number
1	6
4	1
5	1
6B	26
7F	11
9V	4
14	4
18C	5
19F	31
23F	12
