# Supplementary material for: Pneumococcal genetic variability in age-dependent bacterial carriage
Source: eLife. 2022 Jul 26;11:e69244. doi: 10.7554/eLife.69244 (PMC9395192; doi:10.7554/eLife.69244)
Supplement: Supplementary file 8. — The other columns provide parameters of the regression line for the unitig. The final column (annotation) provides the location of the unitig in the Streptococcus_pneumoniae_D39V genome. [file elife-69244-supp8.txt]

variant	af	filter-pvalue	lrt-pvalue	beta	beta-std-err	intercept	annotation
TTAAAACGTCTACTCATGATTAACACCTATAC	8.43E-01	1.09E-11	2.41E-10	-1.12E+00	1.71E-01	-6.27E-01	NZ_CP027540_1_1:314186-314217;wzg
AGGTATCAAAGTATGCCAGAGATAAAAAAATATAAATAT	9.13E-01	2.37E-12	2.60E-10	-1.38E+00	2.08E-01	-3.09E-01	NZ_CP027540_1_1:1031886-1031924;bcgIB
ATAGGTGTTAATCATGAGTAGACGTTTTAAAAAATCA	8.42E-01	2.15E-11	4.15E-10	-1.11E+00	1.71E-01	-6.42E-01	NZ_CP027540_1_1:314188-314224;wzg
ATTAGCTCCATCTCCTAAAGTATGCACTCCTA	9.47E-01	1.42E-11	2.54E-09	-1.58E+00	2.55E-01	-5.88E-02	NZ_CP027540_1_1:359010-359041;cbpG_1
TTAATCTTTAAGTACAATATCCTTGCTTTTAGATAT	9.23E-01	3.86E-11	2.71E-09	-1.36E+00	2.18E-01	-3.05E-01	NZ_CP027540_1_1:314303-314338;wzg
AGCCCTACCAAGGCAACTAGTAGGACTAACGC	8.42E-01	2.22E-10	2.93E-09	-1.06E+00	1.72E-01	-6.78E-01	NZ_CP027540_1_1:314357-314388;wzg
AAAAGCAAGGATATTGTACTTAAAGATTAAGAA	9.25E-01	4.84E-11	3.41E-09	-1.37E+00	2.21E-01	-2.94E-01	NZ_CP027540_1_1:314300-314332;wzg
TAATAGTTTTAGCTTTACTTCCATGGAAGCCTTTTTTT	9.33E-01	5.12E-11	4.31E-09	-1.42E+00	2.31E-01	-2.34E-01	NZ_CP027540_1_1:1935379-1935416;pcpA
AACCTGAAGAAAGTTTTCTGCTATCTTCTCTTC	8.71E-01	2.38E-10	4.45E-09	-1.11E+00	1.82E-01	-5.95E-01	NZ_CP027540_1_1:315801-315833;cpsB
TCTATTAAATGGGGAACTTCATTTCCAATCAAC	9.16E-01	1.10E-10	5.16E-09	-1.30E+00	2.12E-01	-3.75E-01	NZ_CP027540_1_1:1307485-1307517;Streptococcus_pneumoniae_D39V_GCF_003003495_1_01319|Streptococcus_pneumoniae_D39V_GCF_003003495_1_01320
CGTTGATTGGAAATGAAGTTCCCCATTGAATAGATAATGAG	6.47E-02	6.15E-11	5.25E-09	1.43E+00	2.34E-01	-1.65E+00	NZ_CP027540_1_1:1307484-1307524;Streptococcus_pneumoniae_D39V_GCF_003003495_1_01319|Streptococcus_pneumoniae_D39V_GCF_003003495_1_01320
ACAATTCTTTATCGGCTACCTCAATACGAGC	9.30E-01	7.46E-11	5.28E-09	-1.39E+00	2.27E-01	-2.68E-01	NZ_CP027540_1_1:1491712-1491742;divIVA
GAGAAGATAGCAGAAAACTTTCTTCAGGTTCGGGAAAT	8.70E-01	3.39E-10	5.88E-09	-1.10E+00	1.82E-01	-6.05E-01	NZ_CP027540_1_1:315804-315841;cpsB
CATCTGTTTTTTGTGGTTCTGGTATTTGTTC	9.27E-01	1.04E-10	6.31E-09	-1.36E+00	2.23E-01	-3.00E-01	NZ_CP027540_1_1:1936128-1936158;pcpA
TATAAAATGTACTACTCTATTCTACTAGATAATGATTGAAT	9.32E-01	9.15E-11	6.52E-09	-1.40E+00	2.30E-01	-2.54E-01	NZ_CP027540_1_1:1935890-1935930;pcpA
AAGAAACTCATTATCTATTCAATGGGGAACTTC	6.01E-02	8.57E-11	7.63E-09	1.46E+00	2.42E-01	-1.64E+00	NZ_CP027540_1_1:335859-335893;Streptococcus_pneumoniae_D39V_GCF_003003495_1_00344
AAACCAGCCCTGTTTGAAAAGAAGGGCTTGACCGT	8.72E-01	4.73E-10	7.97E-09	-1.10E+00	1.83E-01	-6.03E-01	NZ_CP027540_1_1:1935387-1935417;pcpA
AAAAAAAAGGCTTCCATGGAAGTAAAGCTAA	9.31E-01	1.61E-10	9.79E-09	-1.38E+00	2.29E-01	-2.74E-01	NZ_CP027540_1_1:1491635-1491673;divIVA
CCAACTCCTGTAGTGAGTCCTCAAGTTGAAGAAGAGCCT	9.31E-01	1.61E-10	9.79E-09	-1.38E+00	2.29E-01	-2.74E-01	NZ_CP027540_1_1:314350-314386;wzg
GGTAACTGCGTTAGTCCTACTAGTTGCCTTGGTAGGG	8.93E-01	4.81E-10	1.10E-08	-1.16E+00	1.95E-01	-5.23E-01	NZ_CP027540_1_1:1935240-1935274;pcpA
AAACTCATTATCTATTCAATGGGGAACTTCATT	6.08E-02	1.59E-10	1.18E-08	1.44E+00	2.41E-01	-1.64E+00	NZ_CP027540_1_1:1935092-1935126;pcpA
AGCTTTTTCAATTTTTGACTAAAAGAAAATGCACT	9.34E-01	1.98E-10	1.21E-08	-1.39E+00	2.32E-01	-2.60E-01	NZ_CP027540_1_1:1889881-1889911;gluP
ATCAACATGTTTTAAGCTAGTAGTGAGTCTAAATA	9.34E-01	1.98E-10	1.21E-08	-1.39E+00	2.32E-01	-2.60E-01	NZ_CP027540_1_1:1936101-1936137;pcpA
CTGGAATCAGAACACTTCCAATAATGTTAAC	9.34E-01	1.98E-10	1.21E-08	-1.39E+00	2.32E-01	-2.60E-01	NZ_CP027540_1_1:314359-314389;wzg
TCAATTCGCTATATTATCACTCAACTTGAACAAATAC	9.20E-01	3.00E-10	1.21E-08	-1.29E+00	2.16E-01	-3.73E-01	NZ_CP027540_1_1:1935901-1935935;pcpA
TAGCCCTACCAAGGCAACTAGTAGGACTAAC	8.51E-01	1.22E-09	1.34E-08	-1.03E+00	1.75E-01	-6.85E-01	NZ_CP027540_1_1:1491629-1491664;divIVA
CAATTTATAAAATGTACTACTCTATTCTACTAGAT	9.31E-01	2.79E-10	1.46E-08	-1.36E+00	2.28E-01	-2.94E-01	NZ_CP027540_1_1:1491687-1491741;divIVA
GAGCAGAGGCTCTTCTTCAACTTGAGGACTCACTAC	9.31E-01	2.79E-10	1.46E-08	-1.36E+00	2.28E-01	-2.94E-01	NZ_CP027540_1_1:1307384-1307416;Streptococcus_pneumoniae_D39V_GCF_003003495_1_01319
TGTTTAATCTGAGCTTCAAATTCAGACAATTCTTTATCGGCTACCTCAATACGAG	9.31E-01	2.79E-10	1.46E-08	-1.36E+00	2.28E-01	-2.94E-01	NZ_CP027540_1_1:1307484-1307514;Streptococcus_pneumoniae_D39V_GCF_003003495_1_01319|Streptococcus_pneumoniae_D39V_GCF_003003495_1_01320
ATCAAGAAGAAGGATGGAAAAACAACTATCGGA	9.13E-01	4.54E-10	1.48E-08	-1.25E+00	2.10E-01	-4.21E-01	NZ_CP027540_1_1:1307806-1307837;Streptococcus_pneumoniae_D39V_GCF_003003495_1_01320
ATTAAATGGGGAACTTCATTTCCAATCAACG	9.13E-01	4.54E-10	1.48E-08	-1.25E+00	2.10E-01	-4.21E-01	NZ_CP027540_1_1:1936123-1936157;pcpA
TATCAAGGTTGCATTGTTAGCCTATTCCTATG	9.22E-01	3.88E-10	1.55E-08	-1.30E+00	2.18E-01	-3.64E-01	NZ_CP027540_1_1:1936109-1936142;pcpA
AACTTGAACAAATACCAGAACCACAAAAAACAGAT	9.27E-01	3.80E-10	1.71E-08	-1.33E+00	2.24E-01	-3.25E-01	NZ_CP027540_1_1:1279346-1279390;ydaF_5
CTATATTATCACTCAACTTGAACAAATACCAGAA	9.27E-01	3.80E-10	1.71E-08	-1.33E+00	2.24E-01	-3.25E-01	NZ_CP027540_1_1:1934755-1934800;pcpA
GGGGGATCTTGAACCCCGAGTTTAGAAATAAGAAAATGAGGCAGA	8.67E-01	1.33E-09	1.73E-08	-1.06E+00	1.81E-01	-6.41E-01	NZ_CP027540_1_1:1935689-1935729;pcpA
AATTTAGAATTAAAAGAACTTATATTACCAGATAATGTTAAAAATT	9.33E-01	3.46E-10	1.81E-08	-1.37E+00	2.32E-01	-2.81E-01	NZ_CP027540_1_1:1935875-1935919;pcpA
ACTTCCAACTTTAGTCTCTTTGATTACTTCCGAACTAGGAG	9.33E-01	3.46E-10	1.81E-08	-1.37E+00	2.32E-01	-2.81E-01	NZ_CP027540_1_1:1935075-1935121;pcpA
CTACTCTATTCTACTAGATAATGATTGAATAAAACTTTTTATAAC	9.33E-01	3.46E-10	1.81E-08	-1.37E+00	2.32E-01	-2.81E-01	NZ_CP027540_1_1:1307387-1307430;Streptococcus_pneumoniae_D39V_GCF_003003495_1_01319
TCATTTCCTTCTTCAACATCAACATGTTTTAAGCTAGTAGTGAGTCT	9.33E-01	3.46E-10	1.81E-08	-1.37E+00	2.32E-01	-2.81E-01	NZ_CP027540_1_1:1935676-1935706;pcpA
TCATGGATGTCACCATCAAGAAGAAGGATGGAAAAACAACTATC	9.13E-01	7.15E-10	2.07E-08	-1.23E+00	2.09E-01	-4.35E-01	NZ_CP027540_1_1:1024674-1024713;nplT
TTTGTTGAATAATACTTCCAACTTTAGTCTC	9.21E-01	6.33E-10	2.22E-08	-1.28E+00	2.18E-01	-3.81E-01	NZ_CP027540_1_1:1307382-1307413;Streptococcus_pneumoniae_D39V_GCF_003003495_1_01319
ATTGGCAAATCTTTCAGGAAATATCTGATACCATACCGTA	9.49E-01	2.77E-10	2.32E-08	-1.51E+00	2.59E-01	-1.21E-01	NZ_CP027540_1_1:314226-314256;wzg
AAGAAGAAGGATGGAAAAACAACTATCGGAAC	9.18E-01	7.83E-10	2.46E-08	-1.25E+00	2.15E-01	-4.05E-01	NZ_CP027540_1_1:1936108-1936138;pcpA
AATTCCATCAAATGACTTTTCTCACTATGAT	9.18E-01	7.83E-10	2.46E-08	-1.25E+00	2.15E-01	-4.05E-01	NZ_CP027540_1_1:1936077-1936107;pcpA
ATATTAACACTTCGCTTCACTTTCTGTGAAC	9.27E-01	6.36E-10	2.49E-08	-1.31E+00	2.24E-01	-3.44E-01	NZ_CP027540_1_1:335864-335895;Streptococcus_pneumoniae_D39V_GCF_003003495_1_00344
GCTATATTATCACTCAACTTGAACAAATACC	9.27E-01	6.36E-10	2.49E-08	-1.31E+00	2.24E-01	-3.44E-01	NZ_CP027540_1_1:1933706-1933736;rpmGA
TAACTGAGTAAAAACTCTCGAAATTCAATTC	9.27E-01	6.36E-10	2.49E-08	-1.31E+00	2.24E-01	-3.44E-01	NZ_CP027540_1_1:1935781-1935822;pcpA
GAAATTTTCCTTGAGGAGAATGAGCTTGCCTT	8.94E-01	1.44E-09	2.65E-08	-1.14E+00	1.95E-01	-5.42E-01	NZ_CP027540_1_1:1935793-1935835;pcpA
CAACGGTCAAGCCCTTCTTTTCAAACAGGGCT	8.85E-01	1.70E-09	2.66E-08	-1.10E+00	1.90E-01	-5.84E-01	NZ_CP027540_1_1:1934729-1934775;pcpA
AAAAATCTTCCTACATATGTAAGAAGATTTT	9.32E-01	5.98E-10	2.68E-08	-1.35E+00	2.31E-01	-3.01E-01	NZ_CP027540_1_1:1934749-1934784;pcpA
AAATTTAAATGAAAAAAACTACAATATTATCATTAACTACAG	9.32E-01	5.98E-10	2.68E-08	-1.35E+00	2.31E-01	-3.01E-01	NZ_CP027540_1_1:1934701-1934733;pcpA;pcpA;pcpA,NZ_CP027540_1_1:1934746-1934778;pcpA
ATAATATTGTAGTTTTTTTCATTTAAATTTCCTTACATATTTA	9.32E-01	5.98E-10	2.68E-08	-1.35E+00	2.31E-01	-3.01E-01	NZ_CP027540_1_1:1935650-1935687;pcpA
TAAACCGTTCATAACGTGTTTACCAAAATTTTTAACATTATCTGGTA	9.32E-01	5.98E-10	2.68E-08	-1.35E+00	2.31E-01	-3.01E-01	NZ_CP027540_1_1:1935735-1935774;pcpA
TACCAAAATTTTTAACATTATCTGGTAATATAAGTT	9.32E-01	5.98E-10	2.68E-08	-1.35E+00	2.31E-01	-3.01E-01	NZ_CP027540_1_1:1279345-1279375;ydaF_
TATTACCAGATAATGTTAAAAATTTTGGTAAAC	9.32E-01	5.98E-10	2.68E-08	-1.35E+00	2.31E-01	-3.01E-01	NZ_CP027540_1_1:1937284-1937314;Streptococcus_pneumoniae_D39V_GCF_003003495_1_02004
TTATTCAACAAAATAATATCAAATATAAGGTTCTAACT	9.32E-01	5.98E-10	2.68E-08	-1.35E+00	2.31E-01	-3.01E-01	NZ_CP027540_1_1:1935952-1935982;pcpA
TTATTTTAGCAGCATATGTCCCTAATGAACCAATCCTAGC	9.32E-01	5.98E-10	2.68E-08	-1.35E+00	2.31E-01	-3.01E-01	NZ_CP027540_1_1:1935522-1935571;pcpA
ATCTGCCTCATTTTCTTATTTCTAAACTCGG	8.65E-01	2.56E-09	2.92E-08	-1.04E+00	1.81E-01	-6.59E-01	NZ_CP027540_1_1:2036074-2036108;Streptococcus_pneumoniae_D39V_GCF_003003495_1_02089
CTTCTTCGTCCTCTGTCTCGATTTCTCTCAG	9.45E-01	4.71E-10	3.12E-08	-1.46E+00	2.52E-01	-1.72E-01	NZ_CP027540_1_1:1889882-1889912;gluP
ACAGTATATCATTTTTAAATTTTAAGTCAAG	9.29E-01	8.07E-10	3.14E-08	-1.32E+00	2.27E-01	-3.33E-01	NZ_CP027540_1_1:314346-314379;wzg
ACGGTAAATACTTTATCACCTACTGTGATTTTTGTAGGAATCGTGAATGG	9.29E-01	8.07E-10	3.14E-08	-1.32E+00	2.27E-01	-3.33E-01	NZ_CP027540_1_1:1935151-1935203;pcpA
ACTACAGGAATGATGAAAGAAATAAAATAGGTTCG	9.29E-01	8.07E-10	3.14E-08	-1.32E+00	2.27E-01	-3.33E-01	NZ_CP027540_1_1:1933734-1933825;pcpA
TGGAATCAGAACACTTCCAATAATGTTAACC	9.29E-01	8.07E-10	3.14E-08	-1.32E+00	2.27E-01	-3.33E-01	NZ_CP027540_1_1:1935097-1935140;pcpA
AAGGCAACTAGTAGGACTAACGCAGTTACCACTA	9.06E-01	1.47E-09	3.23E-08	-1.18E+00	2.04E-01	-4.89E-01	NZ_CP027540_1_1:1935215-1935269;pcpA
ACATGAGGCTTTTGCTAATTTATCAAATTTAGAGAAACTAACATTACCAAAAT	9.34E-01	7.42E-10	3.33E-08	-1.36E+00	2.34E-01	-2.88E-01	NZ_CP027540_1_1:1934440-1934592;pcpA
ACGACTACACCCGATGGCTATCGAGTCAATGCTAACGGTGAGTGGGTAGGATAGGTATCCATTAGCTAAATCTAATCATTCTGAACTAAAAA	9.34E-01	7.42E-10	3.33E-08	-1.36E+00	2.34E-01	-2.88E-01	NZ_CP027540_1_1:1935366-1935408;pcpA
ATTAGGAAGTAATCTATTTAGACTCACTACTAGCTTAAAACATG	9.34E-01	7.42E-10	3.33E-08	-1.36E+00	2.34E-01	-2.88E-01	NZ_CP027540_1_1:1935276-1935339;pcpA
ATTTTCTTTTAGTCAAAAATTGAAAAAGCTAACCTTTTCCTCAAGTTCAAAATTA	9.34E-01	7.42E-10	3.33E-08	-1.36E+00	2.34E-01	-2.88E-01	NZ_CP027540_1_1:1935030-1935071;pcpA
CAATTCCTGAAACTGTTAAGTTCTATGTAACATCAGAACATATAAAAGATGTTCTTAAATCAAATTTATCTACTAGTAATGATATCATTGTTGAAAAAGTAGATAATATAAAACAAGAAACTGATGTAGCTAAACCTAAAAAGAATTCTAATC	9.34E-01	7.42E-10	3.33E-08	-1.36E+00	2.34E-01	-2.88E-01	NZ_CP027540_1_1:1934594-1934692;pcpA
CCTTTGTCAAAAATAATAGTTTTAGCTTTACTTCCATGGAAGC	9.34E-01	7.42E-10	3.33E-08	-1.36E+00	2.34E-01	-2.88E-01	NZ_CP027540_1_1:1934771-1934821;pcpA
GAGCTTTTGATTTTTCTGAATTAGAAGAGATTGAATTGCCTGCATCTCTAGAATATATTGGAAC	9.34E-01	7.42E-10	3.33E-08	-1.36E+00	2.34E-01	-2.88E-01	NZ_CP027540_1_1:1936198-1936238;Streptococcus_pneumoniae_D39V_GCF_003003495_1_02002
GTTTTATCTTTTGAAAACAAAACACCATCAACTGAGGCAAAC	9.34E-01	7.42E-10	3.33E-08	-1.36E+00	2.34E-01	-2.88E-01	NZ_CP027540_1_1:1934908-1934947;pcpA
TCATTGCCGTCCTTCTTCCTAAGTGGCGTCTTAGATTCATTAAAGGAAATTCATATTAAGAATAAAAGTACAGAGTTTTCTGTGAAAAAAGATACATTT	9.34E-01	7.42E-10	3.33E-08	-1.36E+00	2.34E-01	-2.88E-01	NZ_CP027540_1_1:1933464-1933525;rpmGA
TGGTAATATAAGTTCTTTTAATTCTAAATTACCGTAAAAGGCTAAACGTTC	9.34E-01	7.42E-10	3.33E-08	-1.36E+00	2.34E-01	-2.88E-01	NZ_CP027540_1_1:1307402-1307435;Streptococcus_pneumoniae_D39V_GCF_003003495_1_01319
TTAGAATACAAAAAAGCTAAAAACAATCTTCCAGAGTCTTT	9.34E-01	7.42E-10	3.33E-08	-1.36E+00	2.34E-01	-2.88E-01	NZ_CP027540_1_1:1307375-1307411;Streptococcus_pneumoniae_D39V_GCF_003003495_1_01319
TTTAATAAAAATTCTTACTTGAAAAAACTCGAATTGAATG	9.34E-01	7.42E-10	3.33E-08	-1.36E+00	2.34E-01	-2.88E-01	NZ_CP027540_1_1:515349-515383;pheT_1
TTTTGTATATTTTTCAAATAACGCCTCTACACTATTTGTAGCAAATTCACCAACTACAGTTG	9.34E-01	7.42E-10	3.33E-08	-1.36E+00	2.34E-01	-2.88E-01	NZ_CP027540_1_1:1935388-1935426;pcpA
ATCCTTCTTCTTGATGGTGACATCCATGAGAACA	9.17E-01	1.24E-09	3.47E-08	-1.24E+00	2.14E-01	-4.21E-01	NZ_CP027540_1_1:1936116-1936150;pcpA
CCTCCATGTCTGCTACTGGCTCCTGAAAGAGGTAG	8.27E-02	1.24E-09	3.47E-08	1.24E+00	2.14E-01	-1.66E+00	NZ_CP027540_1_1:1936078-1936120;pcpA
GAAGAAGGATGGAAAAACAACTATCGGAACAGCTAAA	9.17E-01	1.24E-09	3.47E-08	-1.24E+00	2.14E-01	-4.21E-01	NZ_CP027540_1_1:1933707-1933737;rpmGA
AAGCTCATTCTCCTCAAGGAAAATTTCCGTAG	8.96E-01	1.96E-09	3.52E-08	-1.14E+00	1.97E-01	-5.39E-01	NZ_CP027540_1_1:1935542-1935575;pcpA
GAGTCTCTGGCACATCTTCGCAAGACAAGACCTCA	8.90E-01	2.23E-09	3.57E-08	-1.11E+00	1.93E-01	-5.68E-01	NZ_CP027540_1_1:1935906-1935936;pcpA
AAAAAATACAAAAAAAAGGCTTCCATGGAAGTAAAGCTA	9.26E-01	1.05E-09	3.60E-08	-1.29E+00	2.23E-01	-3.62E-01	NZ_CP027540_1_1:1935731-1935764;pcpA
ATCACTCAACTTGAACAAATACCAGAACCACAAAA	9.26E-01	1.05E-09	3.60E-08	-1.29E+00	2.23E-01	-3.62E-01	NZ_CP027540_1_1:310667-310699;Streptococcus_pneumoniae_D39V_GCF_003003495_1_00319
GTGATAATATAGCGAATTGAATTTCGAGAGTTTTTACTCAGTT	9.26E-01	1.05E-09	3.60E-08	-1.29E+00	2.23E-01	-3.62E-01	NZ_CP027540_1_1:1935646-1935679;pcpA
AAAAATCTTCTTACATATGTAGGAAGATTTT	9.31E-01	1.02E-09	3.94E-08	-1.33E+00	2.30E-01	-3.21E-01	NZ_CP027540_1_1:1933640-1933670;rpmGA
AAAACCATTCACGATTCCTACAAAAATCACAGTA	9.31E-01	1.02E-09	3.94E-08	-1.33E+00	2.30E-01	-3.21E-01	NZ_CP027540_1_1:1935428-1935482;pcpA
ACAATTTATAAAATGTACTACTCTATTCTAC	9.31E-01	1.02E-09	3.94E-08	-1.33E+00	2.30E-01	-3.21E-01	NZ_CP027540_1_1:1935513-1935549;pcpA
AGCATATGTCCCTAATGAACCAATCCTAGCAGAT	9.31E-01	1.02E-09	3.94E-08	-1.33E+00	2.30E-01	-3.21E-01	NZ_CP027540_1_1:1937272-1937303;Streptococcus_pneumoniae_D39V_GCF_003003495_1_02004
AGCGTATTGTGTAATGACAACGGAACCAACAAA	9.31E-01	1.02E-09	3.94E-08	-1.33E+00	2.30E-01	-3.21E-01	NZ_CP027540_1_1:1935677-1935718;pcpA
CAAAATAATATCAAATATAAGGTTCTAACTGTAG	9.31E-01	1.02E-09	3.94E-08	-1.33E+00	2.30E-01	-3.21E-01	NZ_CP027540_1_1:1936161-1936195;Streptococcus_pneumoniae_D39V_GCF_003003495_1_02002
CCTTATATATCCATTCTTAAAATTGGTTTAA	9.31E-01	1.02E-09	3.94E-08	-1.33E+00	2.30E-01	-3.21E-01	NZ_CP027540_1_1:308725-308770;clpC_1
TATGCTTGATGGGATAGTAATAGAGCTAGGATAGTAGACAATTCTACCTGTTTCA	9.31E-01	1.02E-09	3.94E-08	-1.33E+00	2.30E-01	-3.21E-01	NZ_CP027540_1_1:1307371-1307403;Streptococcus_pneumoniae_D39V_GCF_003003495_1_01319
TCACAGTAGGTGATAAAGTATTTACCGTTACTGAAGT	9.31E-01	1.02E-09	3.94E-08	-1.33E+00	2.30E-01	-3.21E-01	NZ_CP027540_1_1:2036079-2036122;Streptococcus_pneumoniae_D39V_GCF_003003495_1_02089
CGAGACAGAGGACGAAGAAGCTTATCTCGTAC	9.42E-01	7.46E-10	4.04E-08	-1.42E+00	2.46E-01	-2.17E-01	NZ_CP027540_1_1:1307401-1307431;Streptococcus_pneumoniae_D39V_GCF_003003495_1_01319
GAAGTAATCAAAGAGACTAAAGTTGGAAGTATTATTCAACAA	9.23E-01	1.33E-09	4.05E-08	-1.27E+00	2.20E-01	-3.89E-01	NZ_CP027540_1_1:1935777-1935810;pcpA
AAGGAAAAATATGGACTTAAAATTTGAAGGGGTTG	9.28E-01	1.34E-09	4.55E-08	-1.30E+00	2.26E-01	-3.51E-01	NZ_CP027540_1_1:1935073-1935104;pcpA
ACGACGGGCATGTCGTATAGTAGAAGTGTACTATTCTAGTTTCAAT	7.18E-02	1.34E-09	4.55E-08	1.30E+00	2.26E-01	-1.65E+00	NZ_CP027540_1_1:1936073-1936106;pcpA
ATGGAAAAACAACTATCGGAACAGCTAAAGCTC	8.99E-01	2.67E-09	4.66E-08	-1.14E+00	1.99E-01	-5.36E-01	NZ_CP027540_1_1:1935174-1935206;pcpA
ACGGAAATTTTCCTTGAGGAGAATGAGCTTGCC	8.95E-01	2.88E-09	4.73E-08	-1.12E+00	1.97E-01	-5.51E-01	NZ_CP027540_1_1:1936192-1936227;Streptococcus_pneumoniae_D39V_GCF_003003495_1_02002
CTCCAGACATAATCACTACAGGAATGATGAAAGAAATAAAATAG	9.45E-01	8.79E-10	4.85E-08	-1.43E+00	2.51E-01	-1.98E-01	NZ_CP027540_1_1:1934563-1934623;pcpA
CATCCTTCTTCTTGATGGTGACATCCATGAG	9.17E-01	1.96E-09	4.86E-08	-1.22E+00	2.13E-01	-4.37E-01	NZ_CP027540_1_1:1933698-1933735;rpmGA
AAAAAACTACAATATTATCATTAACTACAGCTGC	9.34E-01	1.27E-09	4.92E-08	-1.33E+00	2.33E-01	-3.08E-01	NZ_CP027540_1_1:1935856-1935904;pcpA
AAAACATGTTGATGTTGAAGAAGGAAATGAAT	9.34E-01	1.27E-09	4.92E-08	-1.33E+00	2.33E-01	-3.08E-01	NZ_CP027540_1_1:1934823-1934872;pcpA
AAATTAACTGAGTAAAAACTCTCGAAATTCAATT	9.34E-01	1.27E-09	4.92E-08	-1.33E+00	2.33E-01	-3.08E-01	NZ_CP027540_1_1:1933598-1933646;rpmGA
AAATTTGATAAATTAGCAAAAGCCTCATGTGAT	9.34E-01	1.27E-09	4.92E-08	-1.33E+00	2.33E-01	-3.08E-01	NZ_CP027540_1_1:1933796-1933839;pcpA
AAGATTGTTTTTAGCTTTTTTGTATTCTAAATCAAC	9.34E-01	1.27E-09	4.92E-08	-1.33E+00	2.33E-01	-3.08E-01	NZ_CP027540_1_1:1935142-1935180;pcpA
ACAGAGTTTTCTGTGAAAAAAGATACATTTGCAATTCCTGAAACTGTTAAGTTCTATGTAA	9.34E-01	1.27E-09	4.92E-08	-1.33E+00	2.33E-01	-3.08E-01	NZ_CP027540_1_1:1935453-1935490;pcpA
AGAATCCAAAAAATCTTCCTACATATGTAAGAAGATTT	9.34E-01	1.27E-09	4.92E-08	-1.33E+00	2.33E-01	-3.08E-01	NZ_CP027540_1_1:1934663-1934693;pcpA
AGATAATGATTGAATAAAACTTTTTATAACAACGGCTAGCAAAGTTATA	9.34E-01	1.27E-09	4.92E-08	-1.33E+00	2.33E-01	-3.08E-01	NZ_CP027540_1_1:1933731-1933763;rpmGA
ATAGTTTCTAAACTATTTGGTAAGCTAATTTCTTCAAGTTTAATCGCATC	9.34E-01	1.27E-09	4.92E-08	-1.33E+00	2.33E-01	-3.08E-01	NZ_CP027540_1_1:1935745-1935775;pcpA
ATATTCAAAATACAAAAGTTGACCAACTAGATTTCTGAATATCCTTATA	9.34E-01	1.27E-09	4.92E-08	-1.33E+00	2.33E-01	-3.08E-01	NZ_CP027540_1_1:1933627-1933669;rpmGA
ATTTATTAGTAAACACGACTACACCCGATGGCTATCGAGTCAAT	9.34E-01	1.27E-09	4.92E-08	-1.33E+00	2.33E-01	-3.08E-01	NZ_CP027540_1_1:1934976-1935028;pcpA
CAAATTTAGAGAAACTAACATTACCAAAATCGGTTAAAA	9.34E-01	1.27E-09	4.92E-08	-1.33E+00	2.33E-01	-3.08E-01	NZ_CP027540_1_1:1935590-1935627;pcpA
CTAGGATAGTAGACAATTCTACCTGTTTCATCTGGATA	9.34E-01	1.27E-09	4.92E-08	-1.33E+00	2.33E-01	-3.08E-01	NZ_CP027540_1_1:1935806-1935854;pcpA
CTCATTGCCGTCCTTCTTCCTAAGTGGCGTC	9.34E-01	1.27E-09	4.92E-08	-1.33E+00	2.33E-01	-3.08E-01	AE005672:554266-554296;unknown
GATTTTTTAGTTCAGAATGATTAGATTTAGCTA	9.34E-01	1.27E-09	4.92E-08	-1.33E+00	2.33E-01	-3.08E-01	unknown
GTTATTTTAGCAGCATATGTCCCTAATGAAC	9.34E-01	1.27E-09	4.92E-08	-1.33E+00	2.33E-01	-3.08E-01	unknown
TAAACCAATTTTAAGAATGGATATATAAGGATATTCAGAAATC	9.34E-01	1.27E-09	4.92E-08	-1.33E+00	2.33E-01	-3.08E-01	unknown
TTAGGCGTTTTATAACTTTCGTCATTTTTTTGACTTGGATAATAAATTAATTG	9.34E-01	1.27E-09	4.92E-08	-1.33E+00	2.33E-01	-3.08E-01	unknown
TTCAAACTCTACAGGAGTAACTCCATTACCCACTTGAA	9.34E-01	1.27E-09	4.92E-08	-1.33E+00	2.33E-01	-3.08E-01	unknown
TTTTATATCTATTAGAAAATAAATATGTAAGGAAATTTAAATGAAAAAA	9.34E-01	1.27E-09	4.92E-08	-1.33E+00	2.33E-01	-3.08E-01	unknown
