# Supplementary material for: Pneumococcal genetic variability in age-dependent bacterial carriage
Source: eLife. 2022 Jul 26;11:e69244. doi: 10.7554/eLife.69244 (PMC9395192; doi:10.7554/eLife.69244)
Supplement: Supplementary file 10. — These unitigs are not found in any currently available reference genome, but are found to be upstream of an accessory Sec-dependent serine-rich glycoprotein adhesin in a subset of samples from these cohorts. [file elife-69244-supp10.txt]

Sequence	MarkerName	Allele1	Allele2	Zscore	P-value
TATTTTTGCTAAAAAAAAAAAAGCATTTTACT	intergenic	absent	present	6.079	1.21e-09
TAAAATGCTTTTTTTTTTTTAGCAAAAATAC	intergenic	absent	present	6.035	1.585e-09
AATAGTAAAATGCTTTTTTTTTTTTAGCAAAAA	intergenic	absent	present	5.995	2.035e-09
AAATAGTAAAATGCTTTTTTTTTTTTAGCAA	intergenic	absent	present	5.699	1.203e-08
AACTTGAGGTATTTTTGCTAAAAAAAAAAAA	intergenic	absent	present	5.685	1.307e-08
AAAATAGTAAAATGCTTTTTTTTTTTTAGCA	intergenic	absent	present	5.583	2.36e-08
AAAATGCTTTTTTTTTTTTAGCAAAAATACCTC	intergenic	absent	present	5.541	3.016e-08
ATGCTTTTTTTTTTTTAGCAAAAATACCTCAAGT	intergenic	absent	present	5.490	4.022e-08
