# Supplementary material for: Pneumococcal genetic variability in age-dependent bacterial carriage
Source: eLife. 2022 Jul 26;11:e69244. doi: 10.7554/eLife.69244 (PMC9395192; doi:10.7554/eLife.69244)
Supplement: Supplementary file 12. [file elife-69244-supp12.txt]

Sample name     Sample accession          Lane name                 Lane accession           
4484STDY6631944 ERS1460154                21903_6#164               ERR1947134               
4484STDY6631945 ERS1460155                21903_6#165               ERR1947135               
4484STDY6631946 ERS1460156                21903_6#166               ERR1947136               
4484STDY6631947 ERS1460157                21903_6#167               ERR1947137               
4484STDY6631948 ERS1460158                21903_6#168               ERR1947138               
4484STDY6631949 ERS1460159                21903_6#169               ERR1947139               
4484STDY6631950 ERS1460160                21903_6#170               ERR1947140               
4484STDY6631951 ERS1460161                21903_6#171               ERR1947141               
4484STDY6631952 ERS1460162                21903_6#172               ERR1947142               
4484STDY6631953 ERS1460163                21903_6#173               ERR1947143               
4484STDY6631954 ERS1460164                21903_6#174               ERR1947144               
4484STDY6631955 ERS1460165                21903_6#175               ERR1947145               
4484STDY6631956 ERS1460166                21903_6#176               ERR1947146               
4484STDY6631957 ERS1460167                21903_6#177               ERR1947147               
4484STDY6631958 ERS1460168                21903_6#178               ERR1947148               
4484STDY6631959 ERS1460169                21903_6#179               ERR1947149               
4484STDY6631960 ERS1460170                21903_6#180               ERR1947150               
4484STDY6631961 ERS1460171                21903_6#181               ERR1947151               
4484STDY6631962 ERS1460172                21903_6#182               ERR1947152               
4484STDY6631963 ERS1460173                21903_6#183               ERR1947153               
4484STDY6631964 ERS1460174                21903_6#184               ERR1947154               
4484STDY6632153 ERS1460360                21903_8#1                 ERR1947155               
4484STDY6632154 ERS1460361                21903_8#2                 ERR1947156               
4484STDY6632155 ERS1460362                21903_8#3                 ERR1947157               
4484STDY6632156 ERS1460363                21903_8#4                 ERR1947158               
4484STDY6632157 ERS1460364                21903_8#5                 ERR1947159               
4484STDY6632158 ERS1460365                21903_8#6                 ERR1947160               
4484STDY6632159 ERS1460366                21903_8#7                 ERR1947161               
4484STDY6632160 ERS1460367                21903_8#8                 ERR1947162               
4484STDY6632161 ERS1460368                21903_8#9                 ERR1947163               
4484STDY6632162 ERS1460369                21903_8#10                ERR1947164               
4484STDY6632163 ERS1460370                21903_8#11                ERR1947165               
4484STDY6632164 ERS1460371                21903_8#12                ERR1947166               
4484STDY6632165 ERS1460372                21903_8#13                ERR1947167               
4484STDY6632166 ERS1460373                21903_8#14                ERR1947168               
4484STDY6632167 ERS1460374                21903_8#15                ERR1947169               
4484STDY6632168 ERS1460375                21903_8#16                ERR1947170               
4484STDY6632169 ERS1460376                21903_8#17                ERR1947171               
4484STDY6632170 ERS1460377                21903_8#18                ERR1947172               
4484STDY6632171 ERS1460378                21903_8#19                ERR1947173               
4484STDY6632172 ERS1460379                21903_8#20                ERR1947174               
4484STDY6632173 ERS1460380                21903_8#21                ERR1947175               
4484STDY6632174 ERS1460381                21903_8#22                ERR1947176               
4484STDY6632175 ERS1460382                21903_8#23                ERR1947177               
4484STDY6632176 ERS1460383                21903_8#24                ERR1947178               
4484STDY6632177 ERS1460384                21903_8#25                ERR1947179               
4484STDY6632178 ERS1460385                21903_8#26                ERR1947180               
4484STDY6632179 ERS1460386                21903_8#27                ERR1947181               
4484STDY6632180 ERS1460387                21903_8#28                ERR1947182               
4484STDY6632181 ERS1460388                21903_8#29                ERR1947183               
4484STDY6632182 ERS1460389                21903_8#30                ERR1947184               
4484STDY6632183 ERS1460390                21903_8#31                ERR1947185               
4484STDY6632184 ERS1460391                21903_8#32                ERR1947186               
4484STDY6632185 ERS1460392                21903_8#33                ERR1947187               
4484STDY6632186 ERS1460393                21903_8#34                ERR1947188               
4484STDY6632187 ERS1460394                21903_8#35                ERR1947189               
4484STDY6632188 ERS1460395                21903_8#36                ERR1947190               
4484STDY6632189 ERS1460396                21903_8#37                ERR1947191               
4484STDY6632190 ERS1460397                21903_8#38                ERR1947192               
4484STDY6632191 ERS1460398                21903_8#39                ERR1947193               
4484STDY6632192 ERS1460399                21903_8#40                ERR1947194               
4484STDY6632193 ERS1460400                21903_8#41                ERR1947195               
4484STDY6632194 ERS1460401                21903_8#42                ERR1947196               
4484STDY6632195 ERS1460402                21903_8#43                ERR1947197               
4484STDY6632196 ERS1460403                21903_8#44                ERR1947198               
4484STDY6632197 ERS1460404                21903_8#45                ERR1947199               
4484STDY6632198 ERS1460405                21903_8#46                ERR1947200               
4484STDY6632199 ERS1460406                21903_8#47                ERR1947201               
4484STDY6632200 ERS1460407                21903_8#48                ERR1947202               
4484STDY6632201 ERS1460408                21903_8#49                ERR1947203               
4484STDY6632202 ERS1460409                21903_8#50                ERR1947204               
4484STDY6632203 ERS1460410                21903_8#51                ERR1947205               
4484STDY6632204 ERS1460411                21903_8#52                ERR1947206               
4484STDY6632205 ERS1460412                21903_8#53                ERR1947207               
4484STDY6632206 ERS1460413                21903_8#54                ERR1947208               
4484STDY6632207 ERS1460414                21903_8#55                ERR1947209               
4484STDY6632208 ERS1460415                21903_8#56                ERR1947210               
4484STDY6632209 ERS1460416                21903_8#57                ERR1947211               
4484STDY6632210 ERS1460417                21903_8#58                ERR1947212               
4484STDY6632211 ERS1460418                21903_8#59                ERR1947213               
4484STDY6632212 ERS1460419                21903_8#60                ERR1947214               
4484STDY6632213 ERS1460420                21903_8#61                ERR1947215               
4484STDY6632214 ERS1460421                21903_8#62                ERR1947216               
4484STDY6632215 ERS1460422                21903_8#63                ERR1947217               
4484STDY6632216 ERS1460423                21903_8#64                ERR1947218               
4484STDY6632217 ERS1460424                21903_8#65                ERR1947219               
4484STDY6632218 ERS1460425                21903_8#66                ERR1947220               
4484STDY6632219 ERS1460426                21903_8#67                ERR1947221               
4484STDY6632220 ERS1460427                21903_8#68                ERR1947222               
4484STDY6632221 ERS1460428                21903_8#69                ERR1947223               
4484STDY6632222 ERS1460429                21903_8#70                ERR1947224               
4484STDY6632223 ERS1460430                21903_8#71                ERR1947225               
4484STDY6632224 ERS1460431                21903_8#72                ERR1947226               
4484STDY6632225 ERS1460432                21903_8#73                ERR1947227               
4484STDY6632226 ERS1460433                21903_8#74                ERR1947228               
4484STDY6632227 ERS1460434                21903_8#75                ERR1947229               
4484STDY6632228 ERS1460435                21903_8#76                ERR1947230               
4484STDY6632229 ERS1460436                21903_8#77                ERR1947231               
4484STDY6632230 ERS1460437                21903_8#78                ERR1947232               
4484STDY6632232 ERS1460438                21903_8#79                ERR1947233               
4484STDY6632233 ERS1460439                21903_8#80                ERR1947234               
4484STDY6632234 ERS1460440                21903_8#81                ERR1947235               
4484STDY6632235 ERS1460441                21903_8#82                ERR1947236               
4484STDY6632236 ERS1460442                21903_8#83                ERR1947237               
4484STDY6632237 ERS1460443                21903_8#84                ERR1947238               
4484STDY6632238 ERS1460444                21903_8#85                ERR1947239               
4484STDY6632239 ERS1460445                21903_8#86                ERR1947240               
4484STDY6632240 ERS1460446                21903_8#87                ERR1947241               
4484STDY6632241 ERS1460447                21903_8#88                ERR1947242               
4484STDY6632242 ERS1460448                21903_8#89                ERR1947243               
4484STDY6632243 ERS1460449                21903_8#90                ERR1947244               
4484STDY6632244 ERS1460450                21903_8#91                ERR1947245               
4484STDY6632245 ERS1460451                21903_8#92                ERR1947246               
4484STDY6632246 ERS1460452                21903_8#93                ERR1947247               
4484STDY6632247 ERS1460453                21903_8#94                ERR1947248               
4484STDY6632248 ERS1460454                21903_8#95                ERR1947249               
4484STDY6632249 ERS1460455                21903_8#96                ERR1947250               
4484STDY6632250 ERS1460456                21903_8#97                ERR1947251               
4484STDY6632251 ERS1460457                21903_8#98                ERR1947252               
4484STDY6632252 ERS1460458                21903_8#99                ERR1947253               
4484STDY6632253 ERS1460459                21903_8#100               ERR1947254               
4484STDY6632254 ERS1460460                21903_8#101               ERR1947255               
4484STDY6632255 ERS1460461                21903_8#102               ERR1947256               
4484STDY6632256 ERS1460462                21903_8#103               ERR1947257               
4484STDY6632257 ERS1460463                21903_8#104               ERR1947258               
4484STDY6632258 ERS1460464                21903_8#105               ERR1947259               
4484STDY6632259 ERS1460465                21903_8#106               ERR1947260               
4484STDY6632260 ERS1460466                21903_8#107               ERR1947261               
4484STDY6632262 ERS1460468                21903_8#108               ERR1947262               
4484STDY6632263 ERS1460469                21903_8#109               ERR1947263               
4484STDY6632264 ERS1460470                21903_8#110               ERR1947264               
4484STDY6632265 ERS1460471                21903_8#111               ERR1947265               
4484STDY6632266 ERS1460472                21903_8#112               ERR1947266               
4484STDY6632267 ERS1460473                21903_8#113               ERR1947267               
4484STDY6632268 ERS1460474                21903_8#114               ERR1947268               
4484STDY6632269 ERS1460475                21903_8#115               ERR1947269               
4484STDY6632270 ERS1460476                21903_8#116               ERR1947270               
4484STDY6632271 ERS1460477                21903_8#117               ERR1947271               
4484STDY6632272 ERS1460478                21903_8#118               ERR1947272               
4484STDY6632273 ERS1460479                21903_8#119               ERR1947273               
4484STDY6632274 ERS1460480                21903_8#120               ERR1947274               
4484STDY6632275 ERS1460481                21903_8#121               ERR1947275               
4484STDY6632276 ERS1460482                21903_8#122               ERR1947276               
4484STDY6632277 ERS1460483                21903_8#123               ERR1947277               
4484STDY6632278 ERS1460484                21903_8#124               ERR1947278               
4484STDY6632279 ERS1460485                21903_8#125               ERR1947279               
4484STDY6632280 ERS1460486                21903_8#126               ERR1947280               
4484STDY6632281 ERS1460487                21903_8#127               ERR1947281               
4484STDY6632282 ERS1460488                21903_8#128               ERR1947282               
4484STDY6632283 ERS1460489                21903_8#129               ERR1947283               
4484STDY6632284 ERS1460490                21903_8#130               ERR1947284               
4484STDY6632285 ERS1460491                21903_8#131               ERR1947285               
4484STDY6632286 ERS1460492                21903_8#132               ERR1947286               
4484STDY6632287 ERS1460493                21903_8#133               ERR1947287               
4484STDY6632288 ERS1460494                21903_8#134               ERR1947288               
4484STDY6632289 ERS1460495                21903_8#135               ERR1947289               
4484STDY6632290 ERS1460496                21903_8#136               ERR1947290               
4484STDY6632291 ERS1460497                21903_8#137               ERR1947291               
4484STDY6632292 ERS1460498                21903_8#138               ERR1947292               
4484STDY6632293 ERS1460499                21903_8#139               ERR1947293               
4484STDY6632294 ERS1460500                21903_8#140               ERR1947294               
4484STDY6632295 ERS1460501                21903_8#141               ERR1947295               
4484STDY6632296 ERS1460502                21903_8#142               ERR1947296               
4484STDY6632297 ERS1460503                21903_8#143               ERR1947297               
4484STDY6632298 ERS1460504                21903_8#144               ERR1947298               
4484STDY6632299 ERS1460505                21903_8#145               ERR1947299               
4484STDY6632300 ERS1460506                21903_8#146               ERR1947300               
4484STDY6632301 ERS1460507                21903_8#147               ERR1947301               
4484STDY6632302 ERS1460508                21903_8#148               ERR1947302               
4484STDY6632303 ERS1460509                21903_8#149               ERR1947303               
4484STDY6632304 ERS1460510                21903_8#150               ERR1947304               
4484STDY6632305 ERS1460511                21903_8#151               ERR1947305               
4484STDY6632306 ERS1460512                21903_8#152               ERR1947306               
4484STDY6632307 ERS1460513                21903_8#153               ERR1947307               
4484STDY6632308 ERS1460514                21903_8#154               ERR1947308               
4484STDY6632309 ERS1460515                21903_8#155               ERR1947309               
4484STDY6632310 ERS1460516                21903_8#156               ERR1947310               
4484STDY6632311 ERS1460517                21903_8#157               ERR1947311               
4484STDY6632312 ERS1460518                21903_8#158               ERR1947312               
4484STDY6632313 ERS1460519                21903_8#159               ERR1947313               
4484STDY6632314 ERS1460520                21903_8#160               ERR1947314               
4484STDY6632315 ERS1460521                21903_8#161               ERR1947315               
4484STDY6632316 ERS1460522                21903_8#162               ERR1947316               
4484STDY6632317 ERS1460523                21903_8#163               ERR1947317               
4484STDY6632318 ERS1460524                21903_8#164               ERR1947318               
4484STDY6632319 ERS1460525                21903_8#165               ERR1947319               
4484STDY6632320 ERS1460526                21903_8#166               ERR1947320               
4484STDY6632321 ERS1460527                21903_8#167               ERR1947321               
4484STDY6632322 ERS1460528                21903_8#168               ERR1947322               
4484STDY6632323 ERS1460529                21903_8#169               ERR1947323               
4484STDY6632324 ERS1460530                21903_8#170               ERR1947324               
4484STDY6632325 ERS1460531                21903_8#171               ERR1947325               
4484STDY6632326 ERS1460532                21903_8#172               ERR1947326               
4484STDY6632328 ERS1460533                21903_8#173               ERR1947327               
4484STDY6632329 ERS1460534                21903_8#174               ERR1947328               
4484STDY6632330 ERS1460535                21903_8#175               ERR1947329               
4484STDY6632331 ERS1460536                21903_8#176               ERR1947330               
4484STDY6632332 ERS1460537                21903_8#177               ERR1947331               
4484STDY6632333 ERS1460538                21903_8#178               ERR1947332               
4484STDY6632335 ERS1460540                21903_8#179               ERR1947333               
4484STDY6632336 ERS1460541                21903_8#180               ERR1947334               
4484STDY6632337 ERS1460542                21903_8#181               ERR1947335               
4484STDY6632338 ERS1460543                21903_8#182               ERR1947336               
4484STDY6632339 ERS1460544                21903_8#183               ERR1947337               
4484STDY6632340 ERS1460545                21903_8#184               ERR1947338               
4484STDY6632341 ERS1460546                21903_8#185               ERR1947339               
4484STDY6632342 ERS1460547                21903_8#186               ERR1947340               
4484STDY6632343 ERS1460548                21903_8#187               ERR1947341               
4484STDY6632344 ERS1460549                21903_8#188               ERR1947342               
4484STDY6632345 ERS1460550                21903_8#189               ERR1947343               
4484STDY6632346 ERS1460551                21903_8#190               ERR1947344               
4484STDY6632347 ERS1460552                21903_8#191               ERR1947345               
4484STDY6632348 ERS1460553                21903_8#192               ERR1947346               
4484STDY6632349 ERS1460554                21903_8#193               ERR1947347               
4484STDY6632350 ERS1460555                21903_8#194               ERR1947348               
4484STDY6632351 ERS1460556                21903_8#195               ERR1947349               
4484STDY6632352 ERS1460557                21903_8#196               ERR1947350               
4484STDY6632353 ERS1460558                21903_8#197               ERR1947351               
4484STDY6632354 ERS1460559                21903_8#198               ERR1947352               
4484STDY6632355 ERS1460560                21903_8#199               ERR1947353               
4484STDY6632356 ERS1460561                21903_8#200               ERR1947354               
4484STDY6632357 ERS1460562                21903_8#201               ERR1947355               
4484STDY6632358 ERS1460563                21903_8#202               ERR1947356               
4484STDY6632359 ERS1460564                21903_8#203               ERR1947357               
4484STDY6632360 ERS1460565                21903_8#204               ERR1947358               
4484STDY6632361 ERS1460566                21903_8#205               ERR1947359               
4484STDY6632362 ERS1460567                21903_8#206               ERR1947360               
4484STDY6632363 ERS1460568                21903_8#207               ERR1947361               
4484STDY6632364 ERS1460569                21903_8#208               ERR1947362               
4484STDY6632365 ERS1460570                21903_8#209               ERR1947363               
4484STDY6632366 ERS1460571                21903_8#210               ERR1947364               
4484STDY6632367 ERS1460572                21903_8#211               ERR1947365               
4484STDY6632368 ERS1460573                21903_8#212               ERR1947366               
4484STDY6632369 ERS1460574                21903_8#213               ERR1947367               
4484STDY6632370 ERS1460575                21903_8#214               ERR1947368               
4484STDY6632371 ERS1460576                21903_8#215               ERR1947369               
4484STDY6632372 ERS1460577                21903_8#216               ERR1947370               
4484STDY6632373 ERS1460578                21903_8#217               ERR1947371               
4484STDY6632374 ERS1460579                21903_8#218               ERR1947372               
4484STDY6632375 ERS1460580                21903_8#219               ERR1947373               
4484STDY6632376 ERS1460581                21903_8#220               ERR1947374               
4484STDY6632377 ERS1460582                21903_8#221               ERR1947375               
4484STDY6632378 ERS1460583                21903_8#222               ERR1947376               
4484STDY6632379 ERS1460584                21903_8#223               ERR1947377               
4484STDY6632380 ERS1460585                21903_8#224               ERR1947378               
4484STDY6632381 ERS1460586                21903_8#225               ERR1947379               
4484STDY6632382 ERS1460587                21903_8#226               ERR1947380               
4484STDY6632383 ERS1460588                21903_8#227               ERR1947381               
4484STDY6632384 ERS1460589                21903_8#228               ERR1947382               
4484STDY6632385 ERS1460590                21903_8#229               ERR1947383               
4484STDY6632386 ERS1460591                21903_8#230               ERR1947384               
4484STDY6632387 ERS1460592                21903_8#231               ERR1947385               
4484STDY6632388 ERS1460593                21903_8#232               ERR1947386               
4484STDY6632389 ERS1460594                21903_8#233               ERR1947387               
4484STDY6632390 ERS1460595                21903_8#234               ERR1947388               
4484STDY6632391 ERS1460596                21903_8#235               ERR1947389               
4484STDY6632392 ERS1460597                21903_8#236               ERR1947390               
4484STDY6632393 ERS1460598                21903_8#237               ERR1947391               
4484STDY6632394 ERS1460599                21903_8#238               ERR1947392               
4484STDY6632395 ERS1460600                21903_8#239               ERR1947393               
4484STDY6632396 ERS1460601                21903_8#240               ERR1947394               
4484STDY6632397 ERS1460602                21903_8#241               ERR1947395               
4484STDY6632398 ERS1460603                21903_8#242               ERR1947396               
4484STDY6632399 ERS1460604                21903_8#243               ERR1947397               
4484STDY6632400 ERS1460605                21903_8#244               ERR1947398               
4484STDY6632401 ERS1460606                21903_8#245               ERR1947399               
4484STDY6632402 ERS1460607                21903_8#246               ERR1947400               
4484STDY6632403 ERS1460608                21903_8#247               ERR1947401               
4484STDY6632404 ERS1460609                21903_8#248               ERR1947402               
4484STDY6632405 ERS1460610                21903_8#249               ERR1947403               
4484STDY6632406 ERS1460611                21903_8#250               ERR1947404               
4484STDY6632407 ERS1460612                21903_8#251               ERR1947405               
4484STDY6632408 ERS1460613                21903_8#252               ERR1947406               
4484STDY6632409 ERS1460614                21903_8#253               ERR1947407               
4484STDY6632410 ERS1460615                21903_8#254               ERR1947408               
4484STDY6632411 ERS1460616                21903_8#255               ERR1947409               
4484STDY6632412 ERS1460617                21903_8#256               ERR1947410               
4484STDY6632413 ERS1460618                21903_8#257               ERR1947411               
4484STDY6632414 ERS1460619                21903_8#258               ERR1947412               
4484STDY6632415 ERS1460620                21903_8#259               ERR1947413               
4484STDY6632416 ERS1460621                21903_8#260               ERR1947414               
4484STDY6632417 ERS1460622                21903_8#261               ERR1947415               
4484STDY6632418 ERS1460623                21903_8#262               ERR1947416               
4484STDY6632419 ERS1460624                21903_8#263               ERR1947417               
4484STDY6632421 ERS1460625                21903_8#264               ERR1947418               
4484STDY6632422 ERS1460626                21903_8#265               ERR1947419               
4484STDY6632424 ERS1460627                21903_8#266               ERR1947420               
4484STDY6632425 ERS1460628                21903_8#267               ERR1947421               
4484STDY6632426 ERS1460629                21903_8#268               ERR1947422               
4484STDY6632427 ERS1460630                21903_8#269               ERR1947423               
4484STDY6632428 ERS1460631                21903_8#270               ERR1947424               
4484STDY6632429 ERS1460632                21903_8#271               ERR1947425               
4484STDY6632430 ERS1460633                21903_8#272               ERR1947426               
4484STDY6632431 ERS1460634                21903_8#273               ERR1947427               
4484STDY6632432 ERS1460635                21903_8#274               ERR1947428               
4484STDY6632433 ERS1460636                21903_8#275               ERR1947429               
4484STDY6632434 ERS1460637                21903_8#276               ERR1947430               
4484STDY6632435 ERS1460638                21903_8#277               ERR1947431               
4484STDY6632436 ERS1460639                21903_8#278               ERR1947432               
4484STDY6632437 ERS1460640                21903_8#279               ERR1947433               
4484STDY6632438 ERS1460641                21903_8#280               ERR1947434               
4484STDY6632439 ERS1460642                21903_8#281               ERR1947435               
4484STDY6632440 ERS1460643                21903_8#282               ERR1947436               
4484STDY6632441 ERS1460644                21903_8#283               ERR1947437               
4484STDY6632442 ERS1460645                21903_8#284               ERR1947438               
4484STDY6632443 ERS1460646                21903_8#285               ERR1947439               
4484STDY6632444 ERS1460647                21903_8#286               ERR1947440               
4484STDY6632445 ERS1460648                21903_8#287               ERR1947441               
4484STDY6632446 ERS1460649                21903_8#288               ERR1947442               
4484STDY6632447 ERS1460650                21903_8#289               ERR1947443               
4484STDY6632448 ERS1460651                21903_8#290               ERR1947444               
4484STDY6632449 ERS1460652                21903_8#291               ERR1947445               
4484STDY6632450 ERS1460653                21903_8#292               ERR1947446               
4484STDY6632451 ERS1460654                21903_8#293               ERR1947447               
4484STDY6632452 ERS1460655                21903_8#294               ERR1947448               
4484STDY6632453 ERS1460656                21903_8#295               ERR1947449               
4484STDY6632454 ERS1460657                21903_8#296               ERR1947450               
4484STDY6632455 ERS1460658                21903_8#297               ERR1947451               
4484STDY6632456 ERS1460659                21903_8#298               ERR1947452               
4484STDY6632457 ERS1460660                21903_8#299               ERR1947453               
4484STDY6632458 ERS1460661                21903_8#300               ERR1947454               
4484STDY6632459 ERS1460662                21903_8#301               ERR1947455               
4484STDY6632460 ERS1460663                21903_8#302               ERR1947456               
4484STDY6632461 ERS1460664                21903_8#303               ERR1947457               
4484STDY6632462 ERS1460665                21903_8#304               ERR1947458               
4484STDY6632463 ERS1460666                21903_8#305               ERR1947459               
4484STDY6632464 ERS1460667                21903_8#306               ERR1947460               
4484STDY6632465 ERS1460668                21903_8#307               ERR1947461               
4484STDY6632466 ERS1460669                21903_8#308               ERR1947462               
4484STDY6632467 ERS1460670                21903_8#309               ERR1947463               
4484STDY6632468 ERS1460671                21903_8#310               ERR1947464               
4484STDY6632469 ERS1460672                21903_8#311               ERR1947465               
4484STDY6632470 ERS1460673                21903_8#312               ERR1947466               
4484STDY6632471 ERS1460674                21903_8#313               ERR1947467               
4484STDY6632472 ERS1460675                21903_8#314               ERR1947468               
4484STDY6632473 ERS1460676                21903_8#315               ERR1947469               
4484STDY6632474 ERS1460677                21903_8#316               ERR1947470               
4484STDY6632475 ERS1460678                21903_8#317               ERR1947471               
4484STDY6632476 ERS1460679                21903_8#318               ERR1947472               
4484STDY6632477 ERS1460680                21903_8#319               ERR1947473               
4484STDY6632478 ERS1460681                21903_8#320               ERR1947474               
4484STDY6632479 ERS1460682                21903_8#321               ERR1947475               
4484STDY6632480 ERS1460683                21903_8#322               ERR1947476               
4484STDY6632481 ERS1460684                21903_8#323               ERR1947477               
4484STDY6632482 ERS1460685                21903_8#324               ERR1947478               
4484STDY6632483 ERS1460686                21903_8#325               ERR1947479               
4484STDY6632484 ERS1460687                21903_8#326               ERR1947480               
4484STDY6632485 ERS1460688                21903_8#327               ERR1947481               
4484STDY6632486 ERS1460689                21903_8#328               ERR1947482               
4484STDY6632487 ERS1460690                21903_8#329               ERR1947483               
4484STDY6632488 ERS1460691                21903_8#330               ERR1947484               
4484STDY6632489 ERS1460692                21903_8#331               ERR1947485               
4484STDY6632490 ERS1460693                21903_8#332               ERR1947486               
4484STDY6632491 ERS1460694                21903_8#333               ERR1947487               
4484STDY6632492 ERS1460695                21903_8#334               ERR1947488               
4484STDY6632493 ERS1460696                21903_8#335               ERR1947489               
4484STDY6632494 ERS1460697                21903_8#336               ERR1947490               
4484STDY6632495 ERS1460698                21903_8#337               ERR1947491               
4484STDY6632496 ERS1460699                21903_8#338               ERR1947492               
4484STDY6632497 ERS1460700                21903_8#339               ERR1947493               
4484STDY6632498 ERS1460701                21903_8#340               ERR1947494               
4484STDY6632499 ERS1460702                21903_8#341               ERR1947495               
4484STDY6632500 ERS1460703                21903_8#342               ERR1947496               
4484STDY6632501 ERS1460704                21903_8#343               ERR1947497               
4484STDY6632502 ERS1460705                21903_8#344               ERR1947498               
4484STDY6632503 ERS1460706                21903_8#345               ERR1947499               
4484STDY6632504 ERS1460707                21903_8#346               ERR1947500               
4484STDY6632505 ERS1460708                21903_8#347               ERR1947501               
4484STDY6632506 ERS1460709                21903_8#348               ERR1947502               
4484STDY6632507 ERS1460710                21903_8#349               ERR1947503               
4484STDY6632508 ERS1460711                21903_8#350               ERR1947504               
4484STDY6632509 ERS1460712                21903_8#351               ERR1947505               
4484STDY6632510 ERS1460713                21903_8#352               ERR1947506               
4484STDY6632511 ERS1460714                21903_8#353               ERR1947507               
4484STDY6632512 ERS1460715                21903_8#354               ERR1947508               
4484STDY6632513 ERS1460716                21903_8#355               ERR1947509               
4484STDY6632514 ERS1460717                21903_8#356               ERR1947510               
4484STDY6632515 ERS1460718                21903_8#357               ERR1947511               
4484STDY6632516 ERS1460719                21903_8#358               ERR1947512               
4484STDY6632517 ERS1460720                21903_8#359               ERR1947513               
4484STDY6632518 ERS1460721                21903_8#360               ERR1947514               
4484STDY6632520 ERS1460722                21903_8#361               ERR1947515               
4484STDY6632522 ERS1460724                21903_8#362               ERR1947516               
4484STDY6632523 ERS1460725                21903_8#363               ERR1947517               
4484STDY6632524 ERS1460726                21903_8#364               ERR1947518               
4484STDY6632525 ERS1460727                21903_8#365               ERR1947519               
4484STDY6632526 ERS1460728                21903_8#366               ERR1947520               
4484STDY6632527 ERS1460729                21946_6#1                 ERR1947521               
4484STDY6632528 ERS1460730                21946_6#2                 ERR1947522               
4484STDY6632529 ERS1460731                21946_6#3                 ERR1947523               
4484STDY6632530 ERS1460732                21946_6#4                 ERR1947524               
4484STDY6632531 ERS1460733                21946_6#5                 ERR1947525               
4484STDY6632532 ERS1460734                21946_6#6                 ERR1947526               
4484STDY6632533 ERS1460735                21946_6#7                 ERR1947527               
4484STDY6632534 ERS1460736                21946_6#8                 ERR1947528               
4484STDY6632535 ERS1460737                21946_6#9                 ERR1947529               
4484STDY6632536 ERS1460738                21946_6#10                ERR1947530               
4484STDY6632537 ERS1460739                21946_6#11                ERR1947531               
4484STDY6632538 ERS1460740                21946_6#12                ERR1947532               
4484STDY6632539 ERS1460741                21946_6#13                ERR1947533               
4484STDY6632540 ERS1460742                21946_6#14                ERR1947534               
4484STDY6632541 ERS1460743                21946_6#15                ERR1947535               
4484STDY6632542 ERS1460744                21946_6#16                ERR1947536               
4484STDY6632543 ERS1460745                21946_6#17                ERR1947537               
4484STDY6632544 ERS1460746                21946_6#18                ERR1947538               
4484STDY6632545 ERS1460747                21946_6#19                ERR1947539               
4484STDY6632546 ERS1460748                21946_6#20                ERR1947540               
4484STDY6632547 ERS1460749                21946_6#21                ERR1947541               
4484STDY6632548 ERS1460750                21946_6#22                ERR1947542               
4484STDY6632549 ERS1460751                21946_6#23                ERR1947543               
4484STDY6632550 ERS1460752                21946_6#24                ERR1947544               
4484STDY6632551 ERS1460753                21946_6#25                ERR1947545               
4484STDY6632552 ERS1460754                21946_6#26                ERR1947546               
4484STDY6632553 ERS1460755                21946_6#27                ERR1947547               
4484STDY6632554 ERS1460756                21946_6#28                ERR1947548               
4484STDY6632555 ERS1460757                21946_6#29                ERR1947549               
4484STDY6632556 ERS1460758                21946_6#30                ERR1947550               
4484STDY6632557 ERS1460759                21946_6#31                ERR1947551               
4484STDY6632558 ERS1460760                21946_6#32                ERR1947552               
4484STDY6632559 ERS1460761                21946_6#33                ERR1947553               
4484STDY6632560 ERS1460762                21946_6#34                ERR1947554               
4484STDY6632561 ERS1460763                21946_6#35                ERR1947555               
4484STDY6632562 ERS1460764                21946_6#36                ERR1947556               
4484STDY6632563 ERS1460765                21946_6#37                ERR1947557               
4484STDY6632564 ERS1460766                21946_6#38                ERR1947558               
4484STDY6632565 ERS1460767                21946_6#39                ERR1947559               
4484STDY6632566 ERS1460768                21946_6#40                ERR1947560               
4484STDY6632567 ERS1460769                21946_6#41                ERR1947561               
4484STDY6632568 ERS1460770                21946_6#42                ERR1947562               
4484STDY6632569 ERS1460771                21946_6#43                ERR1947563               
4484STDY6632570 ERS1460772                21946_6#44                ERR1947564               
4484STDY6632571 ERS1460773                21946_6#45                ERR1947565               
4484STDY6632572 ERS1460774                21946_6#46                ERR1947566               
4484STDY6632573 ERS1460775                21946_6#47                ERR1947567               
4484STDY6632574 ERS1460776                21946_6#48                ERR1947568               
4484STDY6632575 ERS1460777                21946_6#49                ERR1947569               
4484STDY6632576 ERS1460778                21946_6#50                ERR1947570               
4484STDY6632577 ERS1460779                21946_6#51                ERR1947571               
4484STDY6632578 ERS1460780                21946_6#52                ERR1947572               
4484STDY6632579 ERS1460781                21946_6#53                ERR1947573               
4484STDY6632580 ERS1460782                21946_6#54                ERR1947574               
4484STDY6632581 ERS1460783                21946_6#55                ERR1947575               
4484STDY6632582 ERS1460784                21946_6#56                ERR1947576               
4484STDY6632583 ERS1460785                21946_6#57                ERR1947577               
4484STDY6632584 ERS1460786                21946_6#58                ERR1947578               
4484STDY6632585 ERS1460787                21946_6#59                ERR1947579               
4484STDY6632586 ERS1460788                21946_6#60                ERR1947580               
4484STDY6632587 ERS1460789                21946_6#61                ERR1947581               
4484STDY6632588 ERS1460790                21946_6#62                ERR1947582               
4484STDY6632589 ERS1460791                21946_6#63                ERR1947583               
4484STDY6632590 ERS1460792                21946_6#64                ERR1947584               
4484STDY6632591 ERS1460793                21946_6#65                ERR1947585               
4484STDY6632592 ERS1460794                21946_6#66                ERR1947586               
4484STDY6632593 ERS1460795                21946_6#67                ERR1947587               
4484STDY6632594 ERS1460796                21946_6#68                ERR1947588               
4484STDY6632595 ERS1460797                21946_6#69                ERR1947589               
4484STDY6632597 ERS1460799                21946_6#70                ERR1947590               
4484STDY6632598 ERS1460800                21946_6#71                ERR1947591               
4484STDY6632599 ERS1460801                21946_6#72                ERR1947592               
4484STDY6632600 ERS1460802                21946_6#73                ERR1947593               
4484STDY6632601 ERS1460803                21946_6#74                ERR1947594               
4484STDY6632602 ERS1460804                21946_6#75                ERR1947595               
4484STDY6632603 ERS1461654                21946_6#76                ERR1947596               
4484STDY6632604 ERS1461655                21946_6#77                ERR1947597               
4484STDY6632605 ERS1461656                21946_6#78                ERR1947598               
4484STDY6632606 ERS1461657                21946_6#79                ERR1947599               
4484STDY6632607 ERS1461658                21946_6#80                ERR1947600               
4484STDY6632608 ERS1461659                21946_6#81                ERR1947601               
4484STDY6632609 ERS1461660                21946_6#82                ERR1947602               
4484STDY6632610 ERS1461661                21946_6#83                ERR1947603               
4484STDY6632611 ERS1461662                21946_6#84                ERR1947604               
4484STDY6632612 ERS1461663                21946_6#85                ERR1947605               
4484STDY6632613 ERS1461664                21946_6#86                ERR1947606               
4484STDY6632614 ERS1461665                21946_6#87                ERR1947607               
4484STDY6632616 ERS1461666                21946_6#88                ERR1947608               
4484STDY6632617 ERS1461667                21946_6#89                ERR1947609               
4484STDY6632618 ERS1461668                21946_6#90                ERR1947610               
4484STDY6632619 ERS1461669                21946_6#91                ERR1947611               
4484STDY6632620 ERS1461670                21946_6#92                ERR1947612               
4484STDY6632621 ERS1461671                21946_6#93                ERR1947613               
4484STDY6632622 ERS1461672                21946_6#94                ERR1947614               
4484STDY6632623 ERS1461673                21946_6#95                ERR1947615               
4484STDY6632624 ERS1461674                21946_6#96                ERR1947616               
4484STDY6632625 ERS1461675                21946_6#97                ERR1947617               
4484STDY6632626 ERS1461676                21946_6#98                ERR1947618               
4484STDY6632627 ERS1461677                21946_6#99                ERR1947619               
4484STDY6632628 ERS1461678                21946_6#100               ERR1947620               
4484STDY6632629 ERS1461679                21946_6#101               ERR1947621               
4484STDY6632630 ERS1461680                21946_6#102               ERR1947622               
4484STDY6632631 ERS1461681                21946_6#103               ERR1947623               
4484STDY6632632 ERS1461682                21946_6#104               ERR1947624               
4484STDY6632633 ERS1461683                21946_6#105               ERR1947625               
4484STDY6632634 ERS1461684                21946_6#106               ERR1947626               
4484STDY6632635 ERS1461685                21946_6#107               ERR1947627               
4484STDY6632636 ERS1461686                21946_6#108               ERR1947628               
4484STDY6632637 ERS1461687                21946_6#109               ERR1947629               
4484STDY6632638 ERS1461688                21946_6#110               ERR1947630               
4484STDY6632639 ERS1461689                21946_6#111               ERR1947631               
4484STDY6632640 ERS1461690                21946_6#112               ERR1947632               
4484STDY6632641 ERS1461691                21946_6#113               ERR1947633               
4484STDY6632642 ERS1461692                21946_6#114               ERR1947634               
4484STDY6632643 ERS1461693                21946_6#115               ERR1947635               
4484STDY6632644 ERS1461694                21946_6#116               ERR1947636               
4484STDY6632645 ERS1461695                21946_6#117               ERR1947637               
4484STDY6632646 ERS1461696                21946_6#118               ERR1947638               
4484STDY6632647 ERS1461697                21946_6#119               ERR1947639               
4484STDY6632648 ERS1461698                21946_6#120               ERR1947640               
4484STDY6632649 ERS1461699                21946_6#121               ERR1947641               
4484STDY6632650 ERS1461700                21946_6#122               ERR1947642               
4484STDY6632651 ERS1461701                21946_6#123               ERR1947643               
4484STDY6632652 ERS1461702                21946_6#124               ERR1947644               
4484STDY6632653 ERS1461703                21946_6#125               ERR1947645               
4484STDY6632654 ERS1461704                21946_6#126               ERR1947646               
4484STDY6632655 ERS1461705                21946_6#127               ERR1947647               
4484STDY6632656 ERS1461706                21946_6#128               ERR1947648               
4484STDY6632657 ERS1461707                21946_6#129               ERR1947649               
4484STDY6632658 ERS1461708                21946_6#130               ERR1947650               
4484STDY6632659 ERS1461709                21946_6#131               ERR1947651               
4484STDY6632660 ERS1461710                21946_6#132               ERR1947652               
4484STDY6632661 ERS1461711                21946_6#133               ERR1947653               
4484STDY6632662 ERS1461712                21946_6#134               ERR1947654               
4484STDY6632663 ERS1461713                21946_6#135               ERR1947655               
4484STDY6632664 ERS1461714                21946_6#136               ERR1947656               
4484STDY6632665 ERS1461715                21946_6#137               ERR1947657               
4484STDY6632666 ERS1461716                21946_6#138               ERR1947658               
4484STDY6632667 ERS1461717                21946_6#139               ERR1947659               
4484STDY6632668 ERS1461718                21946_6#140               ERR1947660               
4484STDY6632669 ERS1461719                21946_6#141               ERR1947661               
4484STDY6632670 ERS1461720                21946_6#142               ERR1947662               
4484STDY6632671 ERS1461721                21946_6#143               ERR1947663               
4484STDY6632672 ERS1461722                21946_6#144               ERR1947664               
4484STDY6632673 ERS1461723                21946_6#145               ERR1947665               
4484STDY6632674 ERS1461724                21946_6#146               ERR1947666               
4484STDY6632675 ERS1461725                21946_6#147               ERR1947667               
4484STDY6632677 ERS1461727                21946_6#148               ERR1947668               
4484STDY6632678 ERS1461728                21946_6#149               ERR1947669               
4484STDY6632679 ERS1461729                21946_6#150               ERR1947670               
4484STDY6632680 ERS1461730                21946_6#151               ERR1947671               
4484STDY6632681 ERS1461731                21946_6#152               ERR1947672               
4484STDY6632683 ERS1461732                21946_6#153               ERR1947673               
4484STDY6632684 ERS1461733                21946_6#154               ERR1947674               
4484STDY6632685 ERS1461734                21946_6#155               ERR1947675               
4484STDY6632686 ERS1461735                21946_6#156               ERR1947676               
4484STDY6632687 ERS1461736                21946_6#157               ERR1947677               
4484STDY6632688 ERS1461737                21946_6#158               ERR1947678               
4484STDY6632689 ERS1461738                21946_6#159               ERR1947679               
4484STDY6632690 ERS1461739                21946_6#160               ERR1947680               
4484STDY6632691 ERS1461740                21946_6#161               ERR1947681               
4484STDY6632692 ERS1461741                21946_6#162               ERR1947682               
4484STDY6632693 ERS1461742                21946_6#163               ERR1947683               
4484STDY6632694 ERS1461743                21946_6#164               ERR1947684               
4484STDY6632695 ERS1461744                21946_6#165               ERR1947685               
4484STDY6632696 ERS1461745                21946_6#166               ERR1947686               
4484STDY6632697 ERS1461746                21946_6#167               ERR1947687               
4484STDY6632698 ERS1461747                21946_6#168               ERR1947688               
4484STDY6632699 ERS1461748                21946_6#169               ERR1947689               
4484STDY6632700 ERS1461749                21946_6#170               ERR1947690               
4484STDY6632701 ERS1461750                21946_6#171               ERR1947691               
4484STDY6632702 ERS1461751                21946_6#172               ERR1947692               
4484STDY6632703 ERS1461752                21946_6#173               ERR1947693               
4484STDY6632704 ERS1461753                21946_6#174               ERR1947694               
4484STDY6632705 ERS1461754                21946_6#175               ERR1947695               
4484STDY6632706 ERS1461755                21946_6#176               ERR1947696               
4484STDY6632707 ERS1461756                21946_6#177               ERR1947697               
4484STDY6632708 ERS1461757                21946_6#178               ERR1947698               
4484STDY6632709 ERS1461758                21946_6#179               ERR1947699               
4484STDY6632710 ERS1461759                21946_6#180               ERR1947700               
4484STDY6631965 ERS1460175                21946_6#181               ERR1947701               
4484STDY6631966 ERS1460176                21946_6#182               ERR1947702               
4484STDY6631967 ERS1460177                21946_6#183               ERR1947703               
4484STDY6631968 ERS1460178                21946_6#184               ERR1947704               
4484STDY6631969 ERS1460179                21946_6#185               ERR1947705               
4484STDY6631970 ERS1460180                21946_6#186               ERR1947706               
4484STDY6631971 ERS1460181                21946_6#187               ERR1947707               
4484STDY6631972 ERS1460182                21946_6#188               ERR1947708               
4484STDY6631973 ERS1460183                21946_6#189               ERR1947709               
4484STDY6631974 ERS1460184                21946_6#190               ERR1947710               
4484STDY6631975 ERS1460185                21946_6#191               ERR1947711               
4484STDY6631976 ERS1460186                21946_6#192               ERR1947712               
4484STDY6631977 ERS1460187                21946_6#193               ERR1947713               
4484STDY6631978 ERS1460188                21946_6#194               ERR1947714               
4484STDY6631979 ERS1460189                21946_6#195               ERR1947715               
4484STDY6631980 ERS1460190                21946_6#196               ERR1947716               
4484STDY6631981 ERS1460191                21946_6#197               ERR1947717               
4484STDY6631982 ERS1460192                21946_6#198               ERR1947718               
4484STDY6631983 ERS1460193                21946_6#199               ERR1947719               
4484STDY6631984 ERS1460194                21946_6#200               ERR1947720               
4484STDY6631985 ERS1460195                21946_6#201               ERR1947721               
4484STDY6631986 ERS1460196                21946_6#202               ERR1947722               
4484STDY6631987 ERS1460197                21946_6#203               ERR1947723               
4484STDY6631988 ERS1460198                21946_6#204               ERR1947724               
4484STDY6631989 ERS1460199                21946_6#205               ERR1947725               
4484STDY6631990 ERS1460200                21946_6#206               ERR1947726               
4484STDY6631991 ERS1460201                21946_6#207               ERR1947727               
4484STDY6631992 ERS1460202                21946_6#208               ERR1947728               
4484STDY6631993 ERS1460203                21946_6#209               ERR1947729               
4484STDY6631994 ERS1460204                21946_6#210               ERR1947730               
4484STDY6631995 ERS1460205                21946_6#211               ERR1947731               
4484STDY6631996 ERS1460206                21946_6#212               ERR1947732               
4484STDY6631997 ERS1460207                21946_6#213               ERR1947733               
4484STDY6631998 ERS1460208                21946_6#214               ERR1947734               
4484STDY6631999 ERS1460209                21946_6#215               ERR1947735               
4484STDY6632000 ERS1460210                21946_6#216               ERR1947736               
4484STDY6632001 ERS1460211                21946_6#217               ERR1947737               
4484STDY6632002 ERS1460212                21946_6#218               ERR1947738               
4484STDY6632003 ERS1460213                21946_6#219               ERR1947739               
4484STDY6632004 ERS1460214                21946_6#220               ERR1947740               
4484STDY6632005 ERS1460215                21946_6#221               ERR1947741               
4484STDY6632006 ERS1460216                21946_6#222               ERR1947742               
4484STDY6632007 ERS1460217                21946_6#223               ERR1947743               
4484STDY6632008 ERS1460218                21946_6#224               ERR1947744               
4484STDY6632009 ERS1460219                21946_6#225               ERR1947745               
4484STDY6632010 ERS1460220                21946_6#226               ERR1947746               
4484STDY6632011 ERS1460221                21946_6#227               ERR1947747               
4484STDY6632012 ERS1460222                21946_6#228               ERR1947748               
4484STDY6632013 ERS1460223                21946_6#229               ERR1947749               
4484STDY6632014 ERS1460224                21946_6#230               ERR1947750               
4484STDY6632015 ERS1460225                21946_6#231               ERR1947751               
4484STDY6632016 ERS1460226                21946_6#232               ERR1947752               
4484STDY6632017 ERS1460227                21946_6#233               ERR1947753               
4484STDY6632018 ERS1460228                21946_6#234               ERR1947754               
4484STDY6632019 ERS1460229                21946_6#235               ERR1947755               
4484STDY6632020 ERS1460230                21946_6#236               ERR1947756               
4484STDY6632021 ERS1460231                21946_6#237               ERR1947757               
4484STDY6632022 ERS1460232                21946_6#238               ERR1947758               
4484STDY6632023 ERS1460233                21946_6#239               ERR1947759               
4484STDY6632024 ERS1460234                21946_6#240               ERR1947760               
4484STDY6632025 ERS1460235                21946_6#241               ERR1947761               
4484STDY6632026 ERS1460236                21946_6#242               ERR1947762               
4484STDY6632027 ERS1460237                21946_6#243               ERR1947763               
4484STDY6632028 ERS1460238                21946_6#244               ERR1947764               
4484STDY6632029 ERS1460239                21946_6#245               ERR1947765               
4484STDY6632030 ERS1460240                21946_6#246               ERR1947766               
4484STDY6632031 ERS1460241                21946_6#247               ERR1947767               
4484STDY6632032 ERS1460242                21946_6#248               ERR1947768               
4484STDY6632033 ERS1460243                21946_6#249               ERR1947769               
4484STDY6632034 ERS1460244                21946_6#250               ERR1947770               
4484STDY6632035 ERS1460245                21946_6#251               ERR1947771               
4484STDY6632036 ERS1460246                21946_6#252               ERR1947772               
4484STDY6632037 ERS1460247                21946_6#253               ERR1947773               
4484STDY6632038 ERS1460248                21946_6#254               ERR1947774               
4484STDY6632040 ERS1460249                21946_6#255               ERR1947775               
4484STDY6632041 ERS1460250                21946_6#256               ERR1947776               
4484STDY6632042 ERS1460251                21946_6#257               ERR1947777               
4484STDY6632043 ERS1460252                21946_6#258               ERR1947778               
4484STDY6632044 ERS1460253                21946_6#259               ERR1947779               
4484STDY6632045 ERS1460254                21946_6#260               ERR1947780               
4484STDY6632046 ERS1460255                21946_6#261               ERR1947781               
4484STDY6632048 ERS1460257                21946_6#262               ERR1947782               
4484STDY6632049 ERS1460258                21946_6#263               ERR1947783               
4484STDY6632050 ERS1460259                21946_6#264               ERR1947784               
4484STDY6632051 ERS1460260                21946_6#265               ERR1947785               
4484STDY6632052 ERS1460261                21946_6#266               ERR1947786               
4484STDY6632053 ERS1460262                21946_6#267               ERR1947787               
4484STDY6632054 ERS1460263                21946_6#268               ERR1947788               
4484STDY6632055 ERS1460264                21946_6#269               ERR1947789               
4484STDY6632056 ERS1460265                21946_6#270               ERR1947790               
4484STDY6632057 ERS1460266                21946_6#271               ERR1947791               
4484STDY6632058 ERS1460267                21946_6#272               ERR1947792               
4484STDY6632059 ERS1460268                21946_6#273               ERR1947793               
4484STDY6632060 ERS1460269                21946_6#274               ERR1947794               
4484STDY6632061 ERS1460270                21946_6#275               ERR1947795               
4484STDY6632062 ERS1460271                21946_6#276               ERR1947796               
4484STDY6632063 ERS1460272                21946_6#277               ERR1947797               
4484STDY6632064 ERS1460273                21946_6#278               ERR1947798               
4484STDY6632065 ERS1460274                21946_6#279               ERR1947799               
4484STDY6632066 ERS1460275                21946_6#280               ERR1947800               
4484STDY6632067 ERS1460276                21946_6#281               ERR1947801               
4484STDY6632068 ERS1460277                21946_6#282               ERR1947802               
4484STDY6632069 ERS1460278                21946_6#283               ERR1947803               
4484STDY6632070 ERS1460279                21946_6#284               ERR1947804               
4484STDY6632071 ERS1460280                21946_6#285               ERR1947805               
4484STDY6632072 ERS1460281                21946_6#286               ERR1947806               
4484STDY6632073 ERS1460282                21946_6#287               ERR1947807               
4484STDY6632074 ERS1460283                21946_6#288               ERR1947808               
4484STDY6632075 ERS1460284                21946_6#289               ERR1947809               
4484STDY6632076 ERS1460285                21946_6#290               ERR1947810               
4484STDY6632077 ERS1460286                21946_6#291               ERR1947811               
4484STDY6632078 ERS1460287                21946_6#292               ERR1947812               
4484STDY6632079 ERS1460288                21946_6#293               ERR1947813               
4484STDY6632080 ERS1460289                21946_6#294               ERR1947814               
4484STDY6632081 ERS1460290                21946_6#295               ERR1947815               
4484STDY6632082 ERS1460291                21946_6#296               ERR1947816               
4484STDY6632083 ERS1460292                21946_6#297               ERR1947817               
4484STDY6632084 ERS1460293                21946_6#298               ERR1947818               
4484STDY6632085 ERS1460294                21946_6#299               ERR1947819               
4484STDY6632086 ERS1460295                21946_6#300               ERR1947820               
4484STDY6632087 ERS1460296                21946_6#301               ERR1947821               
4484STDY6632088 ERS1460297                21946_6#302               ERR1947822               
4484STDY6632089 ERS1460298                21946_6#303               ERR1947823               
4484STDY6632090 ERS1460299                21946_6#304               ERR1947824               
4484STDY6632091 ERS1460300                21946_6#305               ERR1947825               
4484STDY6632092 ERS1460301                21946_6#306               ERR1947826               
4484STDY6632093 ERS1460302                21946_6#307               ERR1947827               
4484STDY6632094 ERS1460303                21946_6#308               ERR1947828               
4484STDY6632095 ERS1460304                21946_6#309               ERR1947829               
4484STDY6632096 ERS1460305                21946_6#310               ERR1947830               
4484STDY6632097 ERS1460306                21946_6#311               ERR1947831               
4484STDY6632098 ERS1460307                21946_6#312               ERR1947832               
4484STDY6632099 ERS1460308                21946_6#313               ERR1947833               
4484STDY6632100 ERS1460309                21946_6#314               ERR1947834               
4484STDY6632101 ERS1460310                21946_6#315               ERR1947835               
4484STDY6632102 ERS1460311                21946_6#316               ERR1947836               
4484STDY6632103 ERS1460312                21946_6#317               ERR1947837               
4484STDY6632104 ERS1460313                21946_6#318               ERR1947838               
4484STDY6632105 ERS1460314                21946_6#319               ERR1947839               
4484STDY6632106 ERS1460315                21946_6#320               ERR1947840               
4484STDY6632107 ERS1460316                21946_6#321               ERR1947841               
4484STDY6632108 ERS1460317                21946_6#322               ERR1947842               
4484STDY6632109 ERS1460318                21946_6#323               ERR1947843               
4484STDY6632110 ERS1460319                21946_6#324               ERR1947844               
4484STDY6632111 ERS1460320                21946_6#325               ERR1947845               
4484STDY6632112 ERS1460321                21946_6#326               ERR1947846               
4484STDY6632113 ERS1460322                21946_6#327               ERR1947847               
4484STDY6632114 ERS1460323                21946_6#328               ERR1947848               
4484STDY6632115 ERS1460324                21946_6#329               ERR1947849               
4484STDY6632116 ERS1460325                21946_6#330               ERR1947850               
4484STDY6632117 ERS1460326                21946_6#331               ERR1947851               
4484STDY6632118 ERS1460327                21946_6#332               ERR1947852               
4484STDY6632120 ERS1460328                21946_6#333               ERR1947853               
4484STDY6632121 ERS1460329                21946_6#334               ERR1947854               
4484STDY6632122 ERS1460330                21946_6#335               ERR1947855               
4484STDY6632123 ERS1460331                21946_6#336               ERR1947856               
4484STDY6632124 ERS1460332                21946_6#337               ERR1947857               
4484STDY6632125 ERS1460333                21946_6#338               ERR1947858               
4484STDY6632126 ERS1460334                21946_6#339               ERR1947859               
4484STDY6632127 ERS1460335                21946_6#340               ERR1947860               
4484STDY6632128 ERS1460336                21946_6#341               ERR1947861               
4484STDY6632129 ERS1460337                21946_6#342               ERR1947862               
4484STDY6632130 ERS1460338                21946_6#343               ERR1947863               
4484STDY6632131 ERS1460339                21946_6#344               ERR1947864               
4484STDY6632132 ERS1460340                21946_6#345               ERR1947865               
4484STDY6632133 ERS1460341                21946_6#346               ERR1947866               
4484STDY6632134 ERS1460342                21946_6#347               ERR1947867               
4484STDY6632136 ERS1460343                21946_6#348               ERR1947868               
4484STDY6632137 ERS1460344                21946_6#349               ERR1947869               
4484STDY6632138 ERS1460345                21946_6#350               ERR1947870               
4484STDY6632139 ERS1460346                21946_6#351               ERR1947871               
4484STDY6632140 ERS1460347                21946_6#352               ERR1947872               
4484STDY6632141 ERS1460348                21946_6#353               ERR1947873               
4484STDY6632142 ERS1460349                21946_6#354               ERR1947874               
4484STDY6632143 ERS1460350                21946_6#355               ERR1947875               
4484STDY6632144 ERS1460351                21946_6#356               ERR1947876               
4484STDY6632145 ERS1460352                21946_6#357               ERR1947877               
4484STDY6632146 ERS1460353                21946_6#358               ERR1947878               
4484STDY6632147 ERS1460354                21946_6#359               ERR1947879               
4484STDY6632148 ERS1460355                21946_6#360               ERR1947880               
4484STDY6632149 ERS1460356                21946_6#361               ERR1947881               
4484STDY6632150 ERS1460357                21946_6#362               ERR1947882               
4484STDY6632151 ERS1460358                21946_6#363               ERR1947883               
4484STDY6632152 ERS1460359                21946_6#364               ERR1947884               
4484STDY6808555 ERS1698483                22695_3#1                 ERR2305042               
4484STDY6808556 ERS1698484                22695_3#2                 ERR2305043               
4484STDY6808557 ERS1698485                22695_3#3                 ERR2305044               
4484STDY6808558 ERS1698486                22695_3#4                 ERR2305045               
4484STDY6808559 ERS1698487                22695_3#5                 ERR2305046               
4484STDY6808560 ERS1698488                22695_3#6                 ERR2305047               
4484STDY6808561 ERS1698489                22695_3#7                 ERR2305048               
4484STDY6808562 ERS1698490                22695_3#8                 ERR2305049               
4484STDY6808563 ERS1698491                22695_3#9                 ERR2305050               
4484STDY6808564 ERS1698492                22695_3#10                ERR2305051               
4484STDY6808565 ERS1698493                22695_3#11                ERR2305052               
4484STDY6808566 ERS1698494                22695_3#12                ERR2305053               
4484STDY6808567 ERS1698495                22695_3#13                ERR2305054               
4484STDY6808568 ERS1698496                22695_3#14                ERR2305055               
4484STDY6808569 ERS1698497                22695_3#15                ERR2305056               
4484STDY6808570 ERS1698498                22695_3#16                ERR2305057               
4484STDY6808571 ERS1698499                22695_3#17                ERR2305058               
4484STDY6808572 ERS1698500                22695_3#18                ERR2305059               
4484STDY6808573 ERS1698501                22695_3#19                ERR2305060               
4484STDY6808574 ERS1698502                22695_3#20                ERR2305061               
4484STDY6808575 ERS1698503                22695_3#21                ERR2305062               
4484STDY6808576 ERS1698504                22695_3#22                ERR2305063               
4484STDY6808577 ERS1698505                22695_3#23                ERR2305064               
4484STDY6808578 ERS1698506                22695_3#24                ERR2305065               
4484STDY6808579 ERS1698507                22695_3#25                ERR2305066               
4484STDY6808580 ERS1698508                22695_3#26                ERR2305067               
4484STDY6808581 ERS1698509                22695_3#27                ERR2305068               
4484STDY6808582 ERS1698510                22695_3#28                ERR2305069               
4484STDY6808583 ERS1698511                22695_3#29                ERR2305070               
4484STDY6808584 ERS1698512                22695_3#30                ERR2305071               
4484STDY6808585 ERS1698513                22695_3#31                ERR2305072               
4484STDY6808586 ERS1698514                22695_3#32                ERR2305073               
4484STDY6808587 ERS1698515                22695_3#33                ERR2305074               
4484STDY6808588 ERS1698516                22695_3#34                ERR2305075               
4484STDY6808589 ERS1698517                22695_3#35                ERR2305076               
4484STDY6808590 ERS1698518                22695_3#36                ERR2305077               
4484STDY6808591 ERS1698519                22695_3#37                ERR2305078               
4484STDY6808592 ERS1698520                22695_3#38                ERR2305079               
4484STDY6808593 ERS1698521                22695_3#39                ERR2305080               
4484STDY6808594 ERS1698522                22695_3#40                ERR2305081               
4484STDY6808595 ERS1698523                22695_3#41                ERR2305082               
4484STDY6808596 ERS1698524                22695_3#42                ERR2305083               
4484STDY6808597 ERS1698525                22695_3#43                ERR2305084               
4484STDY6808598 ERS1698526                22695_3#44                ERR2305085               
4484STDY6808599 ERS1698527                22695_3#45                ERR2305086               
4484STDY6808600 ERS1698528                22695_3#46                ERR2305087               
4484STDY6808601 ERS1698529                22695_3#47                ERR2305088               
4484STDY6808602 ERS1698530                22695_3#48                ERR2305089               
4484STDY6808603 ERS1698531                22695_3#49                ERR2305090               
4484STDY6808604 ERS1698532                22695_3#50                ERR2305091               
4484STDY6808605 ERS1698533                22695_3#51                ERR2305092               
4484STDY6808606 ERS1698534                22695_3#52                ERR2305093               
4484STDY6808607 ERS1698535                22695_3#53                ERR2305094               
4484STDY6808608 ERS1698536                22695_3#54                ERR2305095               
4484STDY6808609 ERS1698537                22695_3#55                ERR2305096               
4484STDY6808610 ERS1698538                22695_3#56                ERR2305097               
4484STDY6808611 ERS1698539                22695_3#57                ERR2305098               
4484STDY6808612 ERS1698540                22695_3#58                ERR2305099               
4484STDY6808613 ERS1698541                22695_3#59                ERR2305100               
4484STDY6808614 ERS1698542                22695_3#60                ERR2305101               
4484STDY6808615 ERS1698543                22695_3#61                ERR2305102               
4484STDY6808616 ERS1698544                22695_3#62                ERR2305103               
4484STDY6808617 ERS1698545                22695_3#63                ERR2305104               
4484STDY6808618 ERS1698546                22695_3#64                ERR2305105               
4484STDY6808619 ERS1698547                22695_3#65                ERR2305106               
4484STDY6808620 ERS1698548                22695_3#66                ERR2305107               
4484STDY6808621 ERS1698549                22695_3#67                ERR2305108               
4484STDY6808622 ERS1698550                22695_3#68                ERR2305109               
4484STDY6808623 ERS1698551                22695_3#69                ERR2305110               
4484STDY6808624 ERS1698552                22695_3#70                ERR2305111               
4484STDY6808625 ERS1698553                22695_3#71                ERR2305112               
4484STDY6808626 ERS1698554                22695_3#72                ERR2305113               
4484STDY6808627 ERS1698555                22695_3#73                ERR2305114               
4484STDY6808628 ERS1698556                22695_3#74                ERR2305115               
4484STDY6808629 ERS1698557                22695_3#75                ERR2305116               
4484STDY6808630 ERS1698558                22695_3#76                ERR2305117               
4484STDY6808631 ERS1698559                22695_3#77                ERR2305118               
4484STDY6808632 ERS1698560                22695_3#78                ERR2305119               
4484STDY6808633 ERS1698561                22695_3#79                ERR2305120               
4484STDY6808634 ERS1698562                22695_3#80                ERR2305121               
4484STDY6808635 ERS1698563                22695_3#81                ERR2305122               
4484STDY6808636 ERS1698564                22695_3#82                ERR2305123               
4484STDY6808637 ERS1698565                22695_3#83                ERR2305124               
4484STDY6808638 ERS1698566                22695_3#84                ERR2305125               
4484STDY6808639 ERS1698567                22695_3#85                ERR2305126               
4484STDY6808640 ERS1698568                22695_3#86                ERR2305127               
4484STDY6808641 ERS1698569                22695_3#87                ERR2305128               
4484STDY6808642 ERS1698570                22695_3#88                ERR2305129               
4484STDY6808643 ERS1698571                22695_3#89                ERR2305130               
4484STDY6808644 ERS1698572                22695_3#90                ERR2305131               
4484STDY6808645 ERS1698573                22695_3#91                ERR2305132               
4484STDY6808646 ERS1698574                22695_3#92                ERR2305133               
4484STDY6808647 ERS1698575                22695_3#93                ERR2305134               
4484STDY6808648 ERS1698576                22695_3#94                ERR2305135               
4484STDY6808649 ERS1698577                22695_3#95                ERR2305136               
4484STDY6808651 ERS1698578                22695_3#96                ERR2305137               
4484STDY6808652 ERS1698579                22695_3#97                ERR2305138               
4484STDY6808653 ERS1698580                22695_3#98                ERR2305139               
4484STDY6808654 ERS1698581                22695_3#99                ERR2305140               
4484STDY6808655 ERS1698582                22695_3#100               ERR2305141               
4484STDY6808656 ERS1698583                22695_3#101               ERR2305142               
4484STDY6808657 ERS1698584                22695_3#102               ERR2305143               
4484STDY6808658 ERS1698585                22695_3#103               ERR2305144               
4484STDY6808659 ERS1698586                22695_3#104               ERR2305145               
4484STDY6808660 ERS1698587                22695_3#105               ERR2305146               
4484STDY6808661 ERS1698588                22695_3#106               ERR2305147               
4484STDY6808662 ERS1698589                22695_3#107               ERR2305148               
4484STDY6808663 ERS1698590                22695_3#108               ERR2305149               
4484STDY6808664 ERS1698591                22695_3#109               ERR2305150               
4484STDY6808665 ERS1698592                22695_3#110               ERR2305151               
4484STDY6808666 ERS1698593                22695_3#111               ERR2305152               
4484STDY6808667 ERS1698594                22695_3#112               ERR2305153               
4484STDY6808668 ERS1698595                22695_3#113               ERR2305154               
4484STDY6808669 ERS1698596                22695_3#114               ERR2305155               
4484STDY6808670 ERS1698597                22695_3#115               ERR2305156               
4484STDY6808671 ERS1698598                22695_3#116               ERR2305157               
4484STDY6808672 ERS1698599                22695_3#117               ERR2305158               
4484STDY6808673 ERS1698600                22695_3#118               ERR2305159               
4484STDY6808674 ERS1698601                22695_3#119               ERR2305160               
4484STDY6808675 ERS1698602                22695_3#120               ERR2305161               
4484STDY6808676 ERS1698603                22695_3#121               ERR2305162               
4484STDY6808677 ERS1698604                22695_3#122               ERR2305163               
4484STDY6808678 ERS1698605                22695_3#123               ERR2305164               
4484STDY6808679 ERS1698606                22695_3#124               ERR2305165               
4484STDY6808680 ERS1698607                22695_3#125               ERR2305166               
4484STDY6808681 ERS1698608                22695_3#126               ERR2305167               
4484STDY6808682 ERS1698609                22695_3#127               ERR2305168               
4484STDY6808683 ERS1698610                22695_3#128               ERR2305169               
4484STDY6808684 ERS1698611                22695_3#129               ERR2305170               
4484STDY6808685 ERS1698612                22695_3#130               ERR2305171               
4484STDY6808686 ERS1698613                22695_3#131               ERR2305172               
4484STDY6808687 ERS1698614                22695_3#132               ERR2305173               
4484STDY6808688 ERS1698615                22695_3#133               ERR2305174               
4484STDY6808689 ERS1698616                22695_3#134               ERR2305175               
4484STDY6808690 ERS1698617                22695_3#135               ERR2305176               
4484STDY6808691 ERS1698618                22695_3#136               ERR2305177               
4484STDY6808692 ERS1698619                22695_3#137               ERR2305178               
4484STDY6808693 ERS1698620                22695_3#138               ERR2305179               
4484STDY6808694 ERS1698621                22695_3#139               ERR2305180               
4484STDY6808695 ERS1698622                22695_3#140               ERR2305181               
4484STDY6808696 ERS1698623                22695_3#141               ERR2305182               
4484STDY6808697 ERS1698624                22695_3#142               ERR2305183               
4484STDY6808698 ERS1698625                22695_3#143               ERR2305184               
4484STDY6808699 ERS1698626                22695_3#144               ERR2305185               
4484STDY6808700 ERS1698627                22695_3#145               ERR2305186               
4484STDY6808701 ERS1698628                22695_3#146               ERR2305187               
4484STDY6808702 ERS1698629                22695_3#147               ERR2305188               
4484STDY6808703 ERS1698630                22695_3#148               ERR2305189               
4484STDY6808704 ERS1698631                22695_3#149               ERR2305190               
4484STDY6808705 ERS1698632                22695_3#150               ERR2305191               
4484STDY6808706 ERS1698633                22695_3#151               ERR2305192               
4484STDY6808707 ERS1698634                22695_3#152               ERR2305193               
4484STDY6808708 ERS1698635                22695_3#153               ERR2305194               
4484STDY6808709 ERS1698636                22695_3#154               ERR2305195               
4484STDY6808710 ERS1698637                22695_3#155               ERR2305196               
4484STDY6808711 ERS1698638                22695_3#156               ERR2305197               
4484STDY6808712 ERS1698639                22695_3#157               ERR2305198               
4484STDY6808713 ERS1698640                22695_3#158               ERR2305199               
4484STDY6808714 ERS1698641                22695_3#159               ERR2305200               
4484STDY6808715 ERS1698642                22695_3#160               ERR2305201               
4484STDY6808716 ERS1698643                22695_3#161               ERR2305202               
4484STDY6808717 ERS1698644                22695_3#162               ERR2305203               
4484STDY6808718 ERS1698645                22695_3#163               ERR2305204               
4484STDY6808719 ERS1698646                22695_3#164               ERR2305205               
4484STDY6808720 ERS1698647                22695_3#165               ERR2305206               
4484STDY6808721 ERS1698648                22695_3#166               ERR2305207               
4484STDY6808722 ERS1698649                22695_3#167               ERR2305208               
4484STDY6808723 ERS1698650                22695_3#168               ERR2305209               
4484STDY6808724 ERS1698651                22695_3#169               ERR2305210               
4484STDY6808725 ERS1698652                22695_3#170               ERR2305211               
4484STDY6808726 ERS1698653                22695_3#171               ERR2305212               
4484STDY6808727 ERS1698654                22695_3#172               ERR2305213               
4484STDY6808728 ERS1698655                22695_3#173               ERR2305214               
4484STDY6808729 ERS1698656                22695_3#174               ERR2305215               
4484STDY6808730 ERS1698657                22695_3#175               ERR2305216               
4484STDY6808731 ERS1698658                22695_3#176               ERR2305217               
4484STDY6808732 ERS1698659                22695_3#177               ERR2305218               
4484STDY6808733 ERS1698660                22695_3#178               ERR2305219               
4484STDY6808734 ERS1698661                22695_3#179               ERR2305220               
4484STDY6808735 ERS1698662                22695_3#180               ERR2305221               
4484STDY6808736 ERS1698663                22695_3#181               ERR2305222               
4484STDY6808737 ERS1698664                22695_3#182               ERR2305223               
4484STDY6808738 ERS1698665                22695_3#183               ERR2305224               
4484STDY6808739 ERS1698666                22695_3#184               ERR2305225               
4484STDY6808740 ERS1698667                22695_3#185               ERR2305226               
4484STDY6808741 ERS1698668                22695_3#186               ERR2305227               
4484STDY6808742 ERS1698669                22695_3#187               ERR2305228               
4484STDY6808743 ERS1698670                22695_3#188               ERR2305229               
4484STDY6808744 ERS1698671                22695_3#189               ERR2305230               
4484STDY6808745 ERS1698672                22695_3#190               ERR2305231               
4484STDY6808843 ERS1698768                22695_3#191               ERR2305232               
4484STDY6808844 ERS1698769                22695_3#192               ERR2305233               
4484STDY6808845 ERS1698770                22695_3#193               ERR2305234               
4484STDY6808846 ERS1698771                22695_3#194               ERR2305235               
4484STDY6808847 ERS1698772                22695_3#195               ERR2305236               
4484STDY6808848 ERS1698773                22695_3#196               ERR2305237               
4484STDY6808849 ERS1698774                22695_3#197               ERR2305238               
4484STDY6808850 ERS1698775                22695_3#198               ERR2305239               
4484STDY6808851 ERS1698776                22695_3#199               ERR2305240               
4484STDY6808852 ERS1698777                22695_3#200               ERR2305241               
4484STDY6808853 ERS1698778                22695_3#201               ERR2305242               
4484STDY6808854 ERS1698779                22695_3#202               ERR2305243               
4484STDY6808855 ERS1698780                22695_3#203               ERR2305244               
4484STDY6808856 ERS1698781                22695_3#204               ERR2305245               
4484STDY6808857 ERS1698782                22695_3#205               ERR2305246               
4484STDY6808858 ERS1698783                22695_3#206               ERR2305247               
4484STDY6808859 ERS1698784                22695_3#207               ERR2305248               
4484STDY6808860 ERS1698785                22695_3#208               ERR2305249               
4484STDY6808861 ERS1698786                22695_3#209               ERR2305250               
4484STDY6808862 ERS1698787                22695_3#210               ERR2305251               
4484STDY6808863 ERS1698788                22695_3#211               ERR2305252               
4484STDY6808864 ERS1698789                22695_3#212               ERR2305253               
4484STDY6808865 ERS1698790                22695_3#213               ERR2305254               
4484STDY6808866 ERS1698791                22695_3#214               ERR2305255               
4484STDY6808867 ERS1698792                22695_3#215               ERR2305256               
4484STDY6808868 ERS1698793                22695_3#216               ERR2305257               
4484STDY6808869 ERS1698794                22695_3#217               ERR2305258               
4484STDY6808870 ERS1698795                22695_3#218               ERR2305259               
4484STDY6808871 ERS1698796                22695_3#219               ERR2305260               
4484STDY6808872 ERS1698797                22695_3#220               ERR2305261               
4484STDY6808873 ERS1698798                22695_3#221               ERR2305262               
4484STDY6808874 ERS1698799                22695_3#222               ERR2305263               
4484STDY6808875 ERS1698800                22695_3#223               ERR2305264               
4484STDY6808876 ERS1698801                22695_3#224               ERR2305265               
4484STDY6808877 ERS1698802                22695_3#225               ERR2305266               
4484STDY6808878 ERS1698803                22695_3#226               ERR2305267               
4484STDY6808879 ERS1698804                22695_3#227               ERR2305268               
4484STDY6808880 ERS1698805                22695_3#228               ERR2305269               
4484STDY6808881 ERS1698806                22695_3#229               ERR2305270               
4484STDY6808882 ERS1698807                22695_3#230               ERR2305271               
4484STDY6808883 ERS1698808                22695_3#231               ERR2305272               
4484STDY6808884 ERS1698809                22695_3#232               ERR2305273               
4484STDY6808885 ERS1698810                22695_3#233               ERR2305274               
4484STDY6808886 ERS1698811                22695_3#234               ERR2305275               
4484STDY6808887 ERS1698812                22695_3#235               ERR2305276               
4484STDY6808888 ERS1698813                22695_3#236               ERR2305277               
4484STDY6808889 ERS1698814                22695_3#237               ERR2305278               
4484STDY6808890 ERS1698815                22695_3#238               ERR2305279               
4484STDY6808891 ERS1698816                22695_3#239               ERR2305280               
4484STDY6808892 ERS1698817                22695_3#240               ERR2305281               
4484STDY6808893 ERS1698818                22695_3#241               ERR2305282               
4484STDY6808894 ERS1698819                22695_3#242               ERR2305283               
4484STDY6808895 ERS1698820                22695_3#243               ERR2305284               
4484STDY6808896 ERS1698821                22695_3#244               ERR2305285               
4484STDY6808897 ERS1698822                22695_3#245               ERR2305286               
4484STDY6808898 ERS1698823                22695_3#246               ERR2305287               
4484STDY6808899 ERS1698824                22695_3#247               ERR2305288               
4484STDY6808900 ERS1698825                22695_3#248               ERR2305289               
4484STDY6808901 ERS1698826                22695_3#249               ERR2305290               
4484STDY6808902 ERS1698827                22695_3#250               ERR2305291               
4484STDY6808903 ERS1698828                22695_3#251               ERR2305292               
4484STDY6808904 ERS1698829                22695_3#252               ERR2305293               
4484STDY6808905 ERS1698830                22695_3#253               ERR2305294               
4484STDY6808906 ERS1698831                22695_3#254               ERR2305295               
4484STDY6808907 ERS1698832                22695_3#255               ERR2305296               
4484STDY6808908 ERS1698833                22695_3#256               ERR2305297               
4484STDY6808909 ERS1698834                22695_3#257               ERR2305298               
4484STDY6808910 ERS1698835                22695_3#258               ERR2305299               
4484STDY6808911 ERS1698836                22695_3#259               ERR2305300               
4484STDY6808912 ERS1698837                22695_3#260               ERR2305301               
4484STDY6808913 ERS1698838                22695_3#261               ERR2305302               
4484STDY6808914 ERS1698839                22695_3#262               ERR2305303               
4484STDY6808915 ERS1698840                22695_3#263               ERR2305304               
4484STDY6808916 ERS1698841                22695_3#264               ERR2305305               
4484STDY6808917 ERS1698842                22695_3#265               ERR2305306               
4484STDY6808918 ERS1698843                22695_3#266               ERR2305307               
4484STDY6808919 ERS1698844                22695_3#267               ERR2305308               
4484STDY6808920 ERS1698845                22695_3#268               ERR2305309               
4484STDY6808921 ERS1698846                22695_3#269               ERR2305310               
4484STDY6808922 ERS1698847                22695_3#270               ERR2305311               
4484STDY6808923 ERS1698848                22695_3#271               ERR2305312               
4484STDY6808924 ERS1698849                22695_3#272               ERR2305313               
4484STDY6808925 ERS1698850                22695_3#273               ERR2305314               
4484STDY6808926 ERS1698851                22695_3#274               ERR2305315               
4484STDY6808927 ERS1698852                22695_3#275               ERR2305316               
4484STDY6808928 ERS1698853                22695_3#276               ERR2305317               
4484STDY6808929 ERS1698854                22695_3#277               ERR2305318               
4484STDY6808930 ERS1698855                22695_3#278               ERR2305319               
4484STDY6808931 ERS1698856                22695_3#279               ERR2305320               
4484STDY6808932 ERS1698857                22695_3#280               ERR2305321               
4484STDY6808933 ERS1698858                22695_3#281               ERR2305322               
4484STDY6808934 ERS1698859                22695_3#282               ERR2305323               
4484STDY6808935 ERS1698860                22695_3#283               ERR2305324               
4484STDY6808936 ERS1698861                22695_3#284               ERR2305325               
4484STDY6808937 ERS1698862                22695_3#285               ERR2305326               
4484STDY6809035 ERS1698977                22695_3#286               ERR2305327               
4484STDY6809036 ERS1698954                22695_3#287               ERR2305328               
4484STDY6809037 ERS1698955                22695_3#288               ERR2305329               
4484STDY6809038 ERS1698956                22695_3#289               ERR2305330               
4484STDY6809039 ERS1698957                22695_3#290               ERR2305331               
4484STDY6809040 ERS1698958                22695_3#291               ERR2305332               
4484STDY6809041 ERS1698959                22695_3#292               ERR2305333               
4484STDY6809042 ERS1698960                22695_3#293               ERR2305334               
4484STDY6809043 ERS1698961                22695_3#294               ERR2305335               
4484STDY6809044 ERS1698962                22695_3#295               ERR2305336               
4484STDY6809045 ERS1698963                22695_3#296               ERR2305337               
4484STDY6809046 ERS1698964                22695_3#297               ERR2305338               
4484STDY6809047 ERS1698965                22695_3#298               ERR2305339               
4484STDY6809048 ERS1698966                22695_3#299               ERR2305340               
4484STDY6809049 ERS1698967                22695_3#300               ERR2305341               
4484STDY6809050 ERS1698968                22695_3#301               ERR2305342               
4484STDY6809051 ERS1698969                22695_3#302               ERR2305343               
4484STDY6809052 ERS1698970                22695_3#303               ERR2305344               
4484STDY6809053 ERS1698971                22695_3#304               ERR2305345               
4484STDY6809054 ERS1698972                22695_3#305               ERR2305346               
4484STDY6809055 ERS1698978                22695_3#306               ERR2305347               
4484STDY6809056 ERS1698979                22695_3#307               ERR2305348               
4484STDY6809057 ERS1698980                22695_3#308               ERR2305349               
4484STDY6809058 ERS1698981                22695_3#309               ERR2305350               
4484STDY6809059 ERS1698982                22695_3#310               ERR2305351               
4484STDY6809060 ERS1698983                22695_3#311               ERR2305352               
4484STDY6809061 ERS1698984                22695_3#312               ERR2305353               
4484STDY6809062 ERS1698985                22695_3#313               ERR2305354               
4484STDY6809063 ERS1698986                22695_3#314               ERR2305355               
4484STDY6809064 ERS1698987                22695_3#315               ERR2305356               
4484STDY6809065 ERS1698988                22695_3#316               ERR2305357               
4484STDY6809066 ERS1698989                22695_3#317               ERR2305358               
4484STDY6809067 ERS1698990                22695_3#318               ERR2305359               
4484STDY6809068 ERS1698991                22695_3#319               ERR2305360               
4484STDY6809069 ERS1698992                22695_3#320               ERR2305361               
4484STDY6809070 ERS1698993                22695_3#321               ERR2305362               
4484STDY6809071 ERS1698994                22695_3#322               ERR2305363               
4484STDY6809072 ERS1698995                22695_3#323               ERR2305364               
4484STDY6809073 ERS1698996                22695_3#324               ERR2305365               
4484STDY6809074 ERS1698997                22695_3#325               ERR2305366               
4484STDY6809075 ERS1698998                22695_3#326               ERR2305367               
4484STDY6808459 ERS1698388                22709_8#281               ERR2305368               
4484STDY6808460 ERS1698389                22709_8#282               ERR2305369               
4484STDY6808461 ERS1698390                22709_8#283               ERR2305370               
4484STDY6808462 ERS1698391                22709_8#284               ERR2305371               
4484STDY6808463 ERS1698392                22709_8#285               ERR2305372               
4484STDY6808464 ERS1698393                22709_8#286               ERR2305373               
4484STDY6808465 ERS1698394                22709_8#287               ERR2305374               
4484STDY6808466 ERS1698395                22709_8#288               ERR2305375               
4484STDY6808467 ERS1698396                22709_8#289               ERR2305376               
4484STDY6808468 ERS1698397                22709_8#290               ERR2305377               
4484STDY6808469 ERS1698398                22709_8#291               ERR2305378               
4484STDY6808470 ERS1698399                22709_8#292               ERR2305379               
4484STDY6808471 ERS1698400                22709_8#293               ERR2305380               
4484STDY6808472 ERS1698401                22709_8#294               ERR2305381               
4484STDY6808473 ERS1698402                22709_8#295               ERR2305382               
4484STDY6808474 ERS1698403                22709_8#296               ERR2305383               
4484STDY6808475 ERS1698404                22709_8#297               ERR2305384               
4484STDY6808476 ERS1698405                22709_8#298               ERR2305385               
4484STDY6808477 ERS1698406                22709_8#299               ERR2305386               
4484STDY6808478 ERS1698407                22709_8#300               ERR2305387               
4484STDY6808479 ERS1698408                22709_8#301               ERR2305388               
4484STDY6808480 ERS1698409                22709_8#302               ERR2305389               
4484STDY6808481 ERS1698410                22709_8#303               ERR2305390               
4484STDY6808482 ERS1698411                22709_8#304               ERR2305391               
4484STDY6808483 ERS1698412                22709_8#305               ERR2305392               
4484STDY6808484 ERS1698413                22709_8#306               ERR2305393               
4484STDY6808485 ERS1698414                22709_8#307               ERR2305394               
4484STDY6808486 ERS1698415                22709_8#308               ERR2305395               
4484STDY6808487 ERS1698416                22709_8#309               ERR2305396               
4484STDY6808488 ERS1698417                22709_8#310               ERR2305397               
4484STDY6808489 ERS1698418                22709_8#311               ERR2305398               
4484STDY6808490 ERS1698419                22709_8#312               ERR2305399               
4484STDY6808491 ERS1698420                22709_8#313               ERR2305400               
4484STDY6808492 ERS1698421                22709_8#314               ERR2305401               
4484STDY6808493 ERS1698422                22709_8#315               ERR2305402               
4484STDY6808494 ERS1698423                22709_8#316               ERR2305403               
4484STDY6808495 ERS1698424                22709_8#317               ERR2305404               
4484STDY6808496 ERS1698425                22709_8#318               ERR2305405               
4484STDY6808497 ERS1698426                22709_8#319               ERR2305406               
4484STDY6808498 ERS1698427                22709_8#320               ERR2305407               
4484STDY6808499 ERS1698428                22709_8#321               ERR2305408               
4484STDY6808500 ERS1698429                22709_8#322               ERR2305409               
4484STDY6808501 ERS1698430                22709_8#323               ERR2305410               
4484STDY6808502 ERS1698431                22709_8#324               ERR2305411               
4484STDY6808503 ERS1698432                22709_8#325               ERR2305412               
4484STDY6808504 ERS1698433                22709_8#326               ERR2305413               
4484STDY6808505 ERS1698434                22709_8#327               ERR2305414               
4484STDY6808506 ERS1698435                22709_8#328               ERR2305415               
4484STDY6808507 ERS1698436                22709_8#329               ERR2305416               
4484STDY6808508 ERS1698437                22709_8#330               ERR2305417               
4484STDY6808509 ERS1698438                22709_8#331               ERR2305418               
4484STDY6808510 ERS1698439                22709_8#332               ERR2305419               
4484STDY6808511 ERS1698455                22709_8#333               ERR2305420               
4484STDY6808512 ERS1698456                22709_8#334               ERR2305421               
4484STDY6808513 ERS1698457                22709_8#335               ERR2305422               
4484STDY6808514 ERS1698458                22709_8#336               ERR2305423               
4484STDY6808515 ERS1698459                22709_8#337               ERR2305424               
4484STDY6808516 ERS1698460                22709_8#338               ERR2305425               
4484STDY6808517 ERS1698461                22709_8#339               ERR2305426               
4484STDY6808518 ERS1698440                22709_8#340               ERR2305427               
4484STDY6808519 ERS1698441                22709_8#341               ERR2305428               
4484STDY6808520 ERS1698442                22709_8#342               ERR2305429               
4484STDY6808521 ERS1698443                22709_8#343               ERR2305430               
4484STDY6808522 ERS1698444                22709_8#344               ERR2305431               
4484STDY6808523 ERS1698445                22709_8#345               ERR2305432               
4484STDY6808524 ERS1698446                22709_8#346               ERR2305433               
4484STDY6808525 ERS1698447                22709_8#347               ERR2305434               
4484STDY6808526 ERS1698448                22709_8#348               ERR2305435               
4484STDY6808527 ERS1698449                22709_8#349               ERR2305436               
4484STDY6808528 ERS1698450                22709_8#350               ERR2305437               
4484STDY6808529 ERS1698451                22709_8#351               ERR2305438               
4484STDY6808530 ERS1698452                22709_8#352               ERR2305439               
4484STDY6808531 ERS1698453                22709_8#353               ERR2305440               
4484STDY6808532 ERS1698454                22709_8#354               ERR2305441               
4484STDY6808533 ERS1698462                22709_8#355               ERR2305442               
4484STDY6808534 ERS1698463                22709_8#356               ERR2305443               
4484STDY6808535 ERS1698464                22709_8#357               ERR2305444               
4484STDY6808536 ERS1698465                22709_8#358               ERR2305445               
4484STDY6808537 ERS1698466                22709_8#359               ERR2305446               
4484STDY6808538 ERS1698467                22709_8#360               ERR2305447               
4484STDY6808539 ERS1698468                22709_8#361               ERR2305448               
4484STDY6808540 ERS1698469                22709_8#362               ERR2305449               
4484STDY6808541 ERS1698470                22709_8#363               ERR2305450               
4484STDY6808542 ERS1698471                22709_8#364               ERR2305451               
4484STDY6808543 ERS1698472                22709_8#365               ERR2305452               
4484STDY6808544 ERS1698473                22709_8#366               ERR2305453               
4484STDY6808545 ERS1698474                22709_8#367               ERR2305454               
4484STDY6808546 ERS1698475                22709_8#368               ERR2305455               
4484STDY6808547 ERS1698476                22709_8#369               ERR2305456               
4484STDY6808548 ERS1698477                22709_8#370               ERR2305457               
4484STDY6808549 ERS1698478                22709_8#371               ERR2305458               
4484STDY6808550 ERS1698479                22709_8#372               ERR2305459               
4484STDY6808551 ERS1698480                22709_8#373               ERR2305460               
4484STDY6808552 ERS1698481                22709_8#374               ERR2305461               
4484STDY6808553 ERS1698482                22709_8#375               ERR2305462               
4484STDY6808940 ERS1698864                22984_8#1                 ERR2305463               
4484STDY6808941 ERS1698865                22984_8#2                 ERR2305464               
4484STDY6808942 ERS1698866                22984_8#3                 ERR2305465               
4484STDY6808943 ERS1698867                22984_8#4                 ERR2305466               
4484STDY6808944 ERS1698868                22984_8#5                 ERR2305467               
4484STDY6808945 ERS1698869                22984_8#6                 ERR2305468               
4484STDY6808946 ERS1698870                22984_8#7                 ERR2305469               
4484STDY6808947 ERS1698871                22984_8#8                 ERR2305470               
4484STDY6808948 ERS1698872                22984_8#9                 ERR2305471               
4484STDY6808949 ERS1698873                22984_8#10                ERR2305472               
4484STDY6808950 ERS1698874                22984_8#11                ERR2305473               
4484STDY6808951 ERS1698875                22984_8#12                ERR2305474               
4484STDY6808952 ERS1698876                22984_8#13                ERR2305475               
4484STDY6808953 ERS1698877                22984_8#14                ERR2305476               
4484STDY6808954 ERS1698878                22984_8#15                ERR2305477               
4484STDY6808955 ERS1698879                22984_8#16                ERR2305478               
4484STDY6808956 ERS1698880                22984_8#17                ERR2305479               
4484STDY6808957 ERS1698881                22984_8#18                ERR2305480               
4484STDY6808958 ERS1698882                22984_8#19                ERR2305481               
4484STDY6808959 ERS1698883                22984_8#20                ERR2305482               
4484STDY6808960 ERS1698884                22984_8#21                ERR2305483               
4484STDY6808961 ERS1698885                22984_8#22                ERR2305484               
4484STDY6808962 ERS1698886                22984_8#23                ERR2305485               
4484STDY6808963 ERS1698887                22984_8#24                ERR2305486               
4484STDY6808964 ERS1698888                22984_8#25                ERR2305487               
4484STDY6808965 ERS1698889                22984_8#26                ERR2305488               
4484STDY6808966 ERS1698890                22984_8#27                ERR2305489               
4484STDY6808967 ERS1698891                22984_8#28                ERR2305490               
4484STDY6808968 ERS1698892                22984_8#29                ERR2305491               
4484STDY6808969 ERS1698893                22984_8#30                ERR2305492               
4484STDY6808970 ERS1698894                22984_8#31                ERR2305493               
4484STDY6808971 ERS1698895                22984_8#32                ERR2305494               
4484STDY6808972 ERS1698896                22984_8#33                ERR2305495               
4484STDY6808973 ERS1698897                22984_8#34                ERR2305496               
4484STDY6808974 ERS1698898                22984_8#35                ERR2305497               
4484STDY6808975 ERS1698899                22984_8#36                ERR2305498               
4484STDY6808976 ERS1698900                22984_8#37                ERR2305499               
4484STDY6808977 ERS1698901                22984_8#38                ERR2305500               
4484STDY6808978 ERS1698902                22984_8#39                ERR2305501               
4484STDY6808979 ERS1698903                22984_8#40                ERR2305502               
4484STDY6808980 ERS1698904                22984_8#41                ERR2305503               
4484STDY6808981 ERS1698905                22984_8#42                ERR2305504               
4484STDY6808982 ERS1698906                22984_8#43                ERR2305505               
4484STDY6808983 ERS1698907                22984_8#44                ERR2305506               
4484STDY6808984 ERS1698908                22984_8#45                ERR2305507               
4484STDY6808985 ERS1698909                22984_8#46                ERR2305508               
4484STDY6808986 ERS1698910                22984_8#47                ERR2305509               
4484STDY6808987 ERS1698911                22984_8#48                ERR2305510               
4484STDY6808988 ERS1698912                22984_8#49                ERR2305511               
4484STDY6808989 ERS1698913                22984_8#50                ERR2305512               
4484STDY6808990 ERS1698914                22984_8#51                ERR2305513               
4484STDY6808991 ERS1698915                22984_8#52                ERR2305514               
4484STDY6808992 ERS1698916                22984_8#53                ERR2305515               
4484STDY6808993 ERS1698917                22984_8#54                ERR2305516               
4484STDY6808994 ERS1698918                22984_8#55                ERR2305517               
4484STDY6808995 ERS1698919                22984_8#56                ERR2305518               
4484STDY6808996 ERS1698920                22984_8#57                ERR2305519               
4484STDY6808997 ERS1698921                22984_8#58                ERR2305520               
4484STDY6808998 ERS1698922                22984_8#59                ERR2305521               
4484STDY6808999 ERS1698923                22984_8#60                ERR2305522               
4484STDY6809000 ERS1698924                22984_8#61                ERR2305523               
4484STDY6809001 ERS1698925                22984_8#62                ERR2305524               
4484STDY6809002 ERS1698926                22984_8#63                ERR2305525               
4484STDY6809003 ERS1698927                22984_8#64                ERR2305526               
4484STDY6809004 ERS1698928                22984_8#65                ERR2305527               
4484STDY6809005 ERS1698929                22984_8#66                ERR2305528               
4484STDY6809006 ERS1698930                22984_8#67                ERR2305529               
4484STDY6809007 ERS1698931                22984_8#68                ERR2305530               
4484STDY6809008 ERS1698932                22984_8#69                ERR2305531               
4484STDY6809009 ERS1698933                22984_8#70                ERR2305532               
4484STDY6809010 ERS1698934                22984_8#71                ERR2305533               
4484STDY6809011 ERS1698935                22984_8#72                ERR2305534               
4484STDY6809012 ERS1698936                22984_8#73                ERR2305535               
4484STDY6809013 ERS1698937                22984_8#74                ERR2305536               
4484STDY6809014 ERS1698938                22984_8#75                ERR2305537               
4484STDY6809015 ERS1698939                22984_8#76                ERR2305538               
4484STDY6809016 ERS1698940                22984_8#77                ERR2305539               
4484STDY6809017 ERS1698941                22984_8#78                ERR2305540               
4484STDY6809018 ERS1698942                22984_8#79                ERR2305541               
4484STDY6809019 ERS1698943                22984_8#80                ERR2305542               
4484STDY6809020 ERS1698944                22984_8#81                ERR2305543               
4484STDY6809021 ERS1698945                22984_8#82                ERR2305544               
4484STDY6809022 ERS1698946                22984_8#83                ERR2305545               
4484STDY6809023 ERS1698947                22984_8#84                ERR2305546               
4484STDY6809024 ERS1698948                22984_8#85                ERR2305547               
4484STDY6809025 ERS1698949                22984_8#86                ERR2305548               
4484STDY6809026 ERS1698950                22984_8#87                ERR2305549               
4484STDY6809027 ERS1698951                22984_8#88                ERR2305550               
4484STDY6809028 ERS1698952                22984_8#89                ERR2305551               
4484STDY6809029 ERS1698953                22984_8#90                ERR2305552               
4484STDY6809030 ERS1698973                22984_8#91                ERR2305553               
4484STDY6809031 ERS1698974                22984_8#92                ERR2305554               
4484STDY6809032 ERS1698975                22984_8#93                ERR2305555               
4484STDY6809033 ERS1698976                22984_8#94                ERR2305556               
4484STDY6808747 ERS1698673                23495_7#1                 ERR2305557               
4484STDY6808748 ERS1698674                23495_7#2                 ERR2305558               
4484STDY6808749 ERS1698675                23495_7#3                 ERR2305559               
4484STDY6808750 ERS1698676                23495_7#4                 ERR2305560               
4484STDY6808751 ERS1698677                23495_7#5                 ERR2305561               
4484STDY6808752 ERS1698678                23495_7#6                 ERR2305562               
4484STDY6808753 ERS1698679                23495_7#7                 ERR2305563               
4484STDY6808754 ERS1698680                23495_7#8                 ERR2305564               
4484STDY6808755 ERS1698681                23495_7#9                 ERR2305565               
4484STDY6808756 ERS1698682                23495_7#10                ERR2305566               
4484STDY6808757 ERS1698683                23495_7#11                ERR2305567               
4484STDY6808758 ERS1698684                23495_7#12                ERR2305568               
4484STDY6808759 ERS1698685                23495_7#13                ERR2305569               
4484STDY6808760 ERS1698686                23495_7#14                ERR2305570               
4484STDY6808761 ERS1698687                23495_7#15                ERR2305571               
4484STDY6808762 ERS1698688                23495_7#16                ERR2305572               
4484STDY6808763 ERS1698689                23495_7#17                ERR2305573               
4484STDY6808764 ERS1698690                23495_7#18                ERR2305574               
4484STDY6808765 ERS1698691                23495_7#19                ERR2305575               
4484STDY6808766 ERS1698692                23495_7#20                ERR2305576               
4484STDY6808767 ERS1698693                23495_7#21                ERR2305577               
4484STDY6808768 ERS1698694                23495_7#22                ERR2305578               
4484STDY6808769 ERS1698695                23495_7#23                ERR2305579               
4484STDY6808770 ERS1698696                23495_7#24                ERR2305580               
4484STDY6808771 ERS1698697                23495_7#25                ERR2305581               
4484STDY6808772 ERS1698698                23495_7#26                ERR2305582               
4484STDY6808773 ERS1698699                23495_7#27                ERR2305583               
4484STDY6808774 ERS1698700                23495_7#28                ERR2305584               
4484STDY6808775 ERS1698701                23495_7#29                ERR2305585               
4484STDY6808776 ERS1698702                23495_7#30                ERR2305586               
4484STDY6808777 ERS1698703                23495_7#31                ERR2305587               
4484STDY6808778 ERS1698704                23495_7#32                ERR2305588               
4484STDY6808779 ERS1698705                23495_7#33                ERR2305589               
4484STDY6808780 ERS1698706                23495_7#34                ERR2305590               
4484STDY6808781 ERS1698707                23495_7#35                ERR2305591               
4484STDY6808782 ERS1698708                23495_7#36                ERR2305592               
4484STDY6808783 ERS1698709                23495_7#37                ERR2305593               
4484STDY6808784 ERS1698710                23495_7#38                ERR2305594               
4484STDY6808785 ERS1698711                23495_7#39                ERR2305595               
4484STDY6808786 ERS1698712                23495_7#40                ERR2305596               
4484STDY6808787 ERS1698713                23495_7#41                ERR2305597               
4484STDY6808788 ERS1698714                23495_7#42                ERR2305598               
4484STDY6808789 ERS1698715                23495_7#43                ERR2305599               
4484STDY6808790 ERS1698716                23495_7#44                ERR2305600               
4484STDY6808791 ERS1698717                23495_7#45                ERR2305601               
4484STDY6808792 ERS1698718                23495_7#46                ERR2305602               
4484STDY6808793 ERS1698719                23495_7#47                ERR2305603               
4484STDY6808794 ERS1698720                23495_7#48                ERR2305604               
4484STDY6808795 ERS1698721                23495_7#49                ERR2305605               
4484STDY6808796 ERS1698722                23495_7#50                ERR2305606               
4484STDY6808797 ERS1698723                23495_7#51                ERR2305607               
4484STDY6808798 ERS1698724                23495_7#52                ERR2305608               
4484STDY6808799 ERS1698725                23495_7#53                ERR2305609               
4484STDY6808800 ERS1698726                23495_7#54                ERR2305610               
4484STDY6808801 ERS1698727                23495_7#55                ERR2305611               
4484STDY6808802 ERS1698728                23495_7#56                ERR2305612               
4484STDY6808803 ERS1698729                23495_7#57                ERR2305613               
4484STDY6808804 ERS1698730                23495_7#58                ERR2305614               
4484STDY6808805 ERS1698731                23495_7#59                ERR2305615               
4484STDY6808806 ERS1698732                23495_7#60                ERR2305616               
4484STDY6808807 ERS1698733                23495_7#61                ERR2305617               
4484STDY6808808 ERS1698734                23495_7#62                ERR2305618               
4484STDY6808809 ERS1698735                23495_7#63                ERR2305619               
4484STDY6808810 ERS1698736                23495_7#64                ERR2305620               
4484STDY6808811 ERS1698737                23495_7#65                ERR2305621               
4484STDY6808812 ERS1698738                23495_7#66                ERR2305622               
4484STDY6808813 ERS1698739                23495_7#67                ERR2305623               
4484STDY6808814 ERS1698740                23495_7#68                ERR2305624               
4484STDY6808816 ERS1698742                23495_7#69                ERR2305625               
4484STDY6808817 ERS1698743                23495_7#70                ERR2305626               
4484STDY6808818 ERS1698744                23495_7#71                ERR2305627               
4484STDY6808819 ERS1698745                23495_7#72                ERR2305628               
4484STDY6808820 ERS1698746                23495_7#73                ERR2305629               
4484STDY6808821 ERS1698747                23495_7#74                ERR2305630               
4484STDY6808822 ERS1698748                23495_7#75                ERR2305631               
4484STDY6808823 ERS1698749                23495_7#76                ERR2305632               
4484STDY6808824 ERS1698750                23495_7#77                ERR2305633               
4484STDY6808825 ERS1698751                23495_7#78                ERR2305634               
4484STDY6808826 ERS1698752                23495_7#79                ERR2305635               
4484STDY6808827 ERS1698753                23495_7#80                ERR2305636               
4484STDY6808828 ERS1698754                23495_7#81                ERR2305637               
4484STDY6808829 ERS1698755                23495_7#82                ERR2305638               
4484STDY6808830 ERS1698756                23495_7#83                ERR2305639               
4484STDY6808831 ERS1698757                23495_7#84                ERR2305640               
4484STDY6808832 ERS1698758                23495_7#85                ERR2305641               
4484STDY6808833 ERS1698759                23495_7#86                ERR2305642               
4484STDY6808834 ERS1698760                23495_7#87                ERR2305643               
4484STDY6808835 ERS1698761                23495_7#88                ERR2305644               
4484STDY6808836 ERS1698762                23495_7#89                ERR2305645               
4484STDY6808837 ERS1698763                23495_7#90                ERR2305646               
4484STDY6808838 ERS1698764                23495_7#91                ERR2305647               
4484STDY6808839 ERS1698765                23495_7#92                ERR2305648               
4484STDY6808840 ERS1698766                23495_7#93                ERR2305649               
4484STDY6808841 ERS1698767                23495_7#94                ERR2305650               
4484STDY6808939 ERS1698863                23495_7#95                ERR2305651               
